# Supplementary material for: Transcriptome analysis indicates dominant effects on ribosome and mitochondrial function of a premature termination codon mutation in the zebrafish gene psen2
Source: PLoS One. 2020 Jul 13;15(7):e0232559. doi: 10.1371/journal.pone.0232559 (PMC7357760; doi:10.1371/journal.pone.0232559)
Supplement: S2 File — (XLSX) [file pone.0232559.s002.xlsx]

## Sheet: psen2VsWT
gene_id	gene_name	logFC	logCPM	PValue	FDR	chromosome	start	end	gene_biotype	description	entrezid	gc_content	length	LR	coef	bonfP	DE
ENSDARG00000004187	zgc:122979	1.41648	6.14626	3.09384e-23	5.14816e-19	21	5169154	5174054	protein_coding	zgc:122979 [Source:ZFIN;Acc:ZDB-GENE-051127-45]	641576	51.2407	1612	98.5977	mutant	5.14816e-19	TRUE
ENSDARG00000000796	nr4a1	1.96267	2.8838	3.96017e-20	3.29486e-16	23	32149269	32194397	protein_coding	nuclear receptor subfamily 4, group A, member 1 [Source:ZFIN;Acc:ZDB-GENE-040704-11]	431720	42.6535	2945	84.4402	mutant	6.58972e-16	TRUE
ENSDARG00000075666	tsc22d3	1.21455	6.51617	1.87023e-16	1.03736e-12	14	27998756	28001986	protein_coding	TSC22 domain family, member 3 [Source:ZFIN;Acc:ZDB-GENE-040426-1433]	393541	46.9121	1684	67.7349	mutant	3.11207e-12	TRUE
ENSDARG00000075397	cipca	-0.973746	4.664	2.57662e-16	1.07187e-12	17	44756247	44761580	protein_coding	CLOCK-interacting pacemaker a [Source:ZFIN;Acc:ZDB-GENE-120928-5]	100535864	44.9915	1767	67.1032	mutant	4.2875e-12	TRUE
ENSDARG00000095301	BX247868.1	-1.28597	3.84704	4.12831e-16	1.3739e-12	9	41990086	42038319	processed_transcript	NULL	NA	51.6704	449	66.174	mutant	6.8695e-12	TRUE
ENSDARG00000036587	cbr1	1.61607	4.57135	6.68561e-15	1.85414e-11	1	47165842	47173403	protein_coding	carbonyl reductase 1 [Source:ZFIN;Acc:ZDB-GENE-030902-2]	373866	38.0782	3913	60.6886	mutant	1.11249e-10	TRUE
ENSDARG00000019130	plk2b	1.13553	5.20615	3.1895e-14	7.58189e-11	8	17078692	17086195	protein_coding	polo-like kinase 2b (Drosophila) [Source:ZFIN;Acc:ZDB-GENE-070720-17]	565576	47.5776	2415	57.614	mutant	5.30733e-10	TRUE
ENSDARG00000069297	upf3a	-1.4297	7.50012	8.31599e-14	1.72973e-10	9	34902971	34915394	protein_coding	UPF3A regulator of nonsense mediated mRNA decay [Source:ZFIN;Acc:ZDB-GENE-060721-2]	566608	43.2816	1359	55.7295	mutant	1.38378e-09	TRUE
ENSDARG00000077087	si:ch211-196g2.4	-1.19539	5.38648	1.34859e-13	2.49339e-10	8	46418996	46433755	protein_coding	si:ch211-196g2.4 [Source:ZFIN;Acc:ZDB-GENE-081104-160]	103908668	41.5421	1271	54.7792	mutant	2.24405e-09	TRUE
ENSDARG00000074245	spen	-0.819134	8.40361	1.62651e-13	2.70652e-10	23	24436273	24483440	protein_coding	spen family transcriptional repressor [Source:ZFIN;Acc:ZDB-GENE-050309-70]	503940	41.8775	5799	54.411	mutant	2.70652e-09	TRUE
ENSDARG00000057678	sfrp1b	1.39687	3.01937	2.04709e-13	3.02057e-10	10	20351413	20357013	protein_coding	secreted frizzled-related protein 1b [Source:ZFIN;Acc:ZDB-GENE-061103-1]	798564	44.0733	1527	53.9591	mutant	3.40636e-09	TRUE
ENSDARG00000100003	glulb	1.40296	7.04374	2.1783e-13	3.02057e-10	6	23809163	23813893	protein_coding	glutamate-ammonia ligase (glutamine synthase) b [Source:ZFIN;Acc:ZDB-GENE-030131-8417]	336473	44.7687	964	53.837	mutant	3.62469e-09	TRUE
ENSDARG00000008735	atp6ap2	0.921578	5.90464	3.44413e-13	4.40849e-10	22	11123487	11137268	protein_coding	ATPase H+ transporting accessory protein 2 [Source:ZFIN;Acc:ZDB-GENE-040426-1960]	406296	46.1332	1230	52.937	mutant	5.73104e-09	TRUE
ENSDARG00000117085	SNORA70	2.30402	2.66552	5.30321e-13	6.30324e-10	23	19713095	19713228	snoRNA	Small nucleolar RNA SNORA70 [Source:RFAM;Acc:RF00156]	NA	49.2537	134	52.0893	mutant	8.82454e-09	TRUE
ENSDARG00000089066	nhsl2	-0.887679	7.32563	8.90094e-13	9.87411e-10	7	51467822	51627019	protein_coding	NHS-like 2 [Source:ZFIN;Acc:ZDB-GENE-130530-951]	794153	45.1578	954	51.0727	mutant	1.48112e-08	TRUE
ENSDARG00000111506	BX470259.1	-1.12573	3.30048	1.83406e-12	1.82473e-09	3	62339264	62346128	protein_coding	gastrula zinc finger protein XlCGF8.2DB-like [Source:NCBI gene;Acc:101886309]	101886309	43.5979	945	49.6539	mutant	3.05187e-08	TRUE
ENSDARG00000105136	ccdc50	-0.7702	6.42422	1.88621e-12	1.82473e-09	22	24318131	24362712	protein_coding	coiled-coil domain containing 50 [Source:ZFIN;Acc:ZDB-GENE-150115-1]	566408	37.4844	6003	49.5989	mutant	3.13866e-08	TRUE
ENSDARG00000006065	znf385b	-1.42789	4.70395	1.97387e-12	1.82473e-09	9	43243212	43538328	protein_coding	zinc finger protein 385B [Source:ZFIN;Acc:ZDB-GENE-030616-154]	368405	53.6924	1226	49.5098	mutant	3.28452e-08	TRUE
ENSDARG00000057890	si:dkey-33c12.4	-1.08339	5.24176	2.65976e-12	2.32939e-09	13	9339919	9368535	protein_coding	si:dkey-33c12.4 [Source:ZFIN;Acc:ZDB-GENE-030131-2527]	560112	39.4656	524	48.9247	mutant	4.42585e-08	TRUE
ENSDARG00000113411	lrrc4ca	-0.875531	5.59491	3.81981e-12	3.17808e-09	25	9678421	9805269	protein_coding	leucine rich repeat containing 4C, genome duplicate a [Source:ZFIN;Acc:ZDB-GENE-050522-533]	553785	48.0504	2462	48.2149	mutant	6.35617e-08	TRUE
ENSDARG00000102879	myt1b	-0.881034	6.66755	4.46785e-12	3.46861e-09	23	7762033	7826849	protein_coding	myelin transcription factor 1b [Source:ZFIN;Acc:ZDB-GENE-090313-67]	100536821	51.3069	1716	47.9076	mutant	7.4345e-08	TRUE
ENSDARG00000075706	si:ch211-106h4.9	-1.32142	5.76799	4.58591e-12	3.46861e-09	2	31599963	31664615	protein_coding	si:ch211-106h4.9 [Source:ZFIN;Acc:ZDB-GENE-070705-17]	561671	40.9579	874	47.8565	mutant	7.63095e-08	TRUE
ENSDARG00000093420	creb1b	-0.926065	4.69472	5.06434e-12	3.51395e-09	9	28263908	28275600	protein_coding	cAMP responsive element binding protein 1b [Source:ZFIN;Acc:ZDB-GENE-050417-355]	550516	49.9545	991	47.6619	mutant	8.42707e-08	TRUE
ENSDARG00000105487	CABZ01061349.1	-1.19373	3.52742	5.14474e-12	3.51395e-09	16	7856500	7881252	lincRNA	NULL	NA	34.5287	976	47.631	mutant	8.56085e-08	TRUE
ENSDARG00000035136	selenow1	1.18692	4.43125	5.27937e-12	3.51395e-09	5	61998641	62005081	protein_coding	selenoprotein W, 1 [Source:ZFIN;Acc:ZDB-GENE-030410-5]	352915	45.8366	631	47.5804	mutant	8.78488e-08	TRUE
ENSDARG00000022684	fkbp1aa	1.23294	6.97893	8.96981e-12	5.74068e-09	8	49169768	49172500	protein_coding	FKBP prolyl isomerase 1Aa [Source:ZFIN;Acc:ZDB-GENE-030131-7275]	335335	47.0415	805	46.5415	mutant	1.49258e-07	TRUE
ENSDARG00000099014	fxyd1	1.19741	5.23872	1.01654e-11	6.26489e-09	16	45202602	45225520	protein_coding	FXYD domain containing ion transport regulator 1 (phospholemman) [Source:ZFIN;Acc:ZDB-GENE-050309-14]	503884	39.5909	685	46.2963	mutant	1.69152e-07	TRUE
ENSDARG00000044751	ddt	1.38835	4.28804	1.18585e-11	7.04731e-09	21	15709061	15711765	protein_coding	D-dopachrome tautomerase [Source:ZFIN;Acc:ZDB-GENE-040625-160]	415237	37.6305	958	45.9945	mutant	1.97325e-07	TRUE
ENSDARG00000043858	cdk19	-2.18055	3.24719	1.3203e-11	7.57576e-09	20	2879700	2949028	protein_coding	cyclin-dependent kinase 19 [Source:ZFIN;Acc:ZDB-GENE-040724-19]	100149670	51.0615	228	45.7841	mutant	2.19697e-07	TRUE
ENSDARG00000059246	hnrnpd	-0.963015	7.16114	1.76691e-11	9.80046e-09	10	5000623	5020378	protein_coding	heterogeneous nuclear ribonucleoprotein D [Source:ZFIN;Acc:ZDB-GENE-070424-97]	560522	43.1431	1552	45.2134	mutant	2.94014e-07	TRUE
ENSDARG00000003599	rpl3	1.25576	7.13767	2.09836e-11	1.09953e-08	3	29867213	29871364	protein_coding	ribosomal protein L3 [Source:ZFIN;Acc:ZDB-GENE-030131-1291]	322571	51.609	1007	44.8767	mutant	3.49167e-07	TRUE
ENSDARG00000053058	rps11	1.33683	5.59305	2.13321e-11	1.09953e-08	3	37787229	37789244	protein_coding	ribosomal protein S11 [Source:ZFIN;Acc:ZDB-GENE-040426-2701]	406686	47.0588	714	44.8445	mutant	3.54966e-07	TRUE
ENSDARG00000055129	pim3	0.934077	5.1318	2.18056e-11	1.09953e-08	25	29662411	29666902	protein_coding	Pim-3 proto-oncogene, serine/threonine kinase [Source:ZFIN;Acc:ZDB-GENE-050809-111]	565041	43.7819	2348	44.8015	mutant	3.62845e-07	TRUE
ENSDARG00000029406	h2afx	1.31958	2.40686	2.53009e-11	1.23825e-08	5	30534702	30535327	protein_coding	H2A histone family, member X [Source:ZFIN;Acc:ZDB-GENE-040426-987]	394048	52.0767	626	44.5104	mutant	4.21006e-07	TRUE
ENSDARG00000055754	smc1a	-0.729854	7.43242	3.35418e-11	1.59231e-08	23	28693278	28713982	protein_coding	structural maintenance of chromosomes 1A [Source:ZFIN;Acc:ZDB-GENE-090506-9]	559665	46.729	3745	43.9585	mutant	5.58136e-07	TRUE
ENSDARG00000016623	si:ch211-195b13.1	1.1509	6.93459	3.44489e-11	1.59231e-08	19	24872159	24889227	protein_coding	si:ch211-195b13.1 [Source:ZFIN;Acc:ZDB-GENE-030131-7626]	768159	43.6644	1771	43.9062	mutant	5.7323e-07	TRUE
ENSDARG00000092115	eif4a1a	0.910087	6.48663	3.58802e-11	1.61364e-08	7	26510827	26518086	protein_coding	eukaryotic translation initiation factor 4A1A [Source:ZFIN;Acc:ZDB-GENE-031030-2]	386634	43.7735	883	43.8266	mutant	5.97047e-07	TRUE
ENSDARG00000067545	adam19b	-1.03233	4.24733	3.73741e-11	1.63659e-08	14	6546516	6614102	protein_coding	ADAM metallopeptidase domain 19b [Source:ZFIN;Acc:ZDB-GENE-070705-541]	571252	46.7731	651	43.7467	mutant	6.21906e-07	TRUE
ENSDARG00000023318	fmn2a	-0.828521	4.52467	4.61279e-11	1.96812e-08	17	19753559	19828505	protein_coding	formin 2a [Source:ZFIN;Acc:ZDB-GENE-101107-1]	793321	42.2875	5631	43.3349	mutant	7.67568e-07	TRUE
ENSDARG00000034207	cx44.2	1.32751	2.40574	5.22344e-11	2.15498e-08	6	21001264	21028431	protein_coding	connexin 44.2 [Source:ZFIN;Acc:ZDB-GENE-010619-1]	114404	41.3184	2662	43.0917	mutant	8.69181e-07	TRUE
ENSDARG00000042566	rps7	0.78495	6.51554	5.30975e-11	2.15498e-08	20	30372352	30377221	protein_coding	ribosomal protein S7 [Source:ZFIN;Acc:ZDB-GENE-040426-1718]	393725	48.4434	659	43.0596	mutant	8.83542e-07	TRUE
ENSDARG00000077810	otud4	-1.07682	3.8467	6.2846e-11	2.46349e-08	23	43668756	43692121	protein_coding	OTU deubiquitinase 4 [Source:ZFIN;Acc:ZDB-GENE-030131-5338]	327127	47.7434	4520	42.7298	mutant	1.04576e-06	TRUE
ENSDARG00000078785	tmem258	1.2081	3.41135	6.3891e-11	2.46349e-08	25	3887270	3892686	protein_coding	transmembrane protein 258 [Source:ZFIN;Acc:ZDB-GENE-040426-1739]	393742	48.4556	518	42.6976	mutant	1.06315e-06	TRUE
ENSDARG00000045248	h3f3b.1	1.11118	5.82977	6.51403e-11	2.46349e-08	24	37688729	37693028	protein_coding	H3 histone, family 3B.1 [Source:ZFIN;Acc:ZDB-GENE-050417-65]	394076	49.8378	925	42.6597	mutant	1.08393e-06	TRUE
ENSDARG00000036316	rpl39	0.911744	6.10074	7.87934e-11	2.91361e-08	14	33331773	33348221	protein_coding	ribosomal protein L39 [Source:ZFIN;Acc:ZDB-GENE-040625-51]	415168	44.8332	447	42.2875	mutant	1.31112e-06	TRUE
ENSDARG00000074098	si:ch211-86h15.1	-0.973473	3.7495	8.14644e-11	2.94689e-08	11	22623284	22630389	protein_coding	si:ch211-86h15.1 [Source:ZFIN;Acc:ZDB-GENE-081107-38]	558435	37.434	2463	42.2223	mutant	1.35557e-06	TRUE
ENSDARG00000025350	prdx2	1.06098	4.7414	8.5924e-11	3.04208e-08	1	51721851	51729862	protein_coding	peroxiredoxin 2 [Source:ZFIN;Acc:ZDB-GENE-030326-2]	791455	48.6248	1018	42.1181	mutant	1.42978e-06	TRUE
ENSDARG00000055216	tuba1c	0.939435	8.30203	9.01067e-11	3.1237e-08	23	35690657	35694461	protein_coding	tubulin, alpha 1c [Source:ZFIN;Acc:ZDB-GENE-061114-1]	573122	51.4991	1701	42.0252	mutant	1.49938e-06	TRUE
ENSDARG00000052114	crtc3	-0.986903	3.96144	1.09398e-10	3.71507e-08	7	50548074	50633285	protein_coding	CREB regulated transcription coactivator 3 [Source:ZFIN;Acc:ZDB-GENE-070712-2]	570024	54.8973	1545	41.6458	mutant	1.82038e-06	TRUE
ENSDARG00000007720	sub1b	1.12077	5.16568	1.28223e-10	4.20227e-08	5	41143563	41153469	protein_coding	SUB1 regulator of transcription b [Source:ZFIN;Acc:ZDB-GENE-040718-209]	436778	40.0736	1902	41.3354	mutant	2.13362e-06	TRUE
ENSDARG00000021838	rps23	1.17356	5.06744	1.28796e-10	4.20227e-08	11	42556395	42561215	protein_coding	ribosomal protein S23 [Source:ZFIN;Acc:ZDB-GENE-080220-50]	100000341	51.2027	582	41.3267	mutant	2.14316e-06	TRUE
ENSDARG00000055760	srm	1.12403	3.49732	1.31605e-10	4.21137e-08	23	28718863	28727106	protein_coding	spermidine synthase [Source:ZFIN;Acc:ZDB-GENE-040426-1183]	394009	38.1548	2959	41.2845	mutant	2.18991e-06	TRUE
ENSDARG00000097696	si:ch73-71c20.5	-1.3629	4.88796	1.42133e-10	4.46243e-08	6	12986853	12993505	protein_coding	si:ch73-71c20.5 [Source:ZFIN;Acc:ZDB-GENE-060810-58]	566338	40.1666	835	41.1341	mutant	2.36509e-06	TRUE
ENSDARG00000054378	pcbp3	-1.10673	7.66815	1.6375e-10	5.04593e-08	9	42040557	42127228	protein_coding	poly(rC) binding protein 3 [Source:ZFIN;Acc:ZDB-GENE-050522-157]	553765	49.8368	1035	40.8574	mutant	2.7248e-06	TRUE
ENSDARG00000012777	nucks1b	-0.983256	7.60082	1.66789e-10	5.04613e-08	23	18118535	18130264	protein_coding	nuclear casein kinase and cyclin-dependent kinase substrate 1b [Source:ZFIN;Acc:ZDB-GENE-030131-4544]	553506	44.1563	1369	40.8215	mutant	2.77537e-06	TRUE
ENSDARG00000045487	rps16	1.79249	6.72328	1.72836e-10	5.08467e-08	4	21648010	21652812	protein_coding	ribosomal protein S16 [Source:ZFIN;Acc:ZDB-GENE-050506-107]	767765	39.3987	873	40.7519	mutant	2.876e-06	TRUE
ENSDARG00000075314	zgc:174906	-1.19527	3.8049	1.74174e-10	5.08467e-08	23	36443022	36449111	protein_coding	zgc:174906 [Source:ZFIN;Acc:ZDB-GENE-030131-6125]	571548	39.2714	1743	40.7368	mutant	2.89826e-06	TRUE
ENSDARG00000036107	txnipa	0.967916	4.74029	1.7857e-10	5.10076e-08	19	24488403	24492326	protein_coding	thioredoxin interacting protein a [Source:ZFIN;Acc:ZDB-GENE-030804-10]	368359	44.279	2753	40.6881	mutant	2.97141e-06	TRUE
ENSDARG00000077717	rpl29	0.883535	5.92211	1.82369e-10	5.10076e-08	11	1396170	1400634	protein_coding	ribosomal protein L29 [Source:ZFIN;Acc:ZDB-GENE-040801-167]	445040	43.9312	472	40.647	mutant	3.03463e-06	TRUE
ENSDARG00000045399	cct5	0.743427	5.56839	1.83922e-10	5.10076e-08	24	16905188	16912897	protein_coding	chaperonin containing TCP1, subunit 5 (epsilon) [Source:ZFIN;Acc:ZDB-GENE-030131-977]	322258	48.531	1906	40.6304	mutant	3.06045e-06	TRUE
ENSDARG00000019302	mid1ip1b	0.776714	5.09785	2.09664e-10	5.71937e-08	22	11436447	11438627	protein_coding	MID1 interacting protein 1b [Source:ZFIN;Acc:ZDB-GENE-040426-1720]	393805	44.0303	1851	40.3745	mutant	3.48881e-06	TRUE
ENSDARG00000099965	FP085428.1	-1.34419	2.93017	2.48799e-10	6.67744e-08	16	21738194	21745336	protein_coding	si:ch211-154o6.4 [Source:NCBI gene;Acc:335834]	335834	58.2451	661	40.0401	mutant	4.14002e-06	TRUE
ENSDARG00000102078	CABZ01072548.1	-0.871289	4.01783	3.61177e-10	9.4687e-08	5	2651412	2676783	protein_coding	RAB35, member RAS oncogene family a [Source:NCBI gene;Acc:796454]	796454	39.3451	1955	39.3122	mutant	6.00999e-06	TRUE
ENSDARG00000076239	si:ch211-74f19.2	1.10214	4.37163	3.64181e-10	9.4687e-08	7	8890366	8961941	protein_coding	si:ch211-74f19.2 [Source:ZFIN;Acc:ZDB-GENE-160114-78]	560941	36.3894	5301	39.296	mutant	6.05997e-06	TRUE
ENSDARG00000059304	chchd2	0.93275	4.37092	3.7808e-10	9.53892e-08	15	5773119	5780648	protein_coding	coiled-coil-helix-coiled-coil-helix domain containing 2 [Source:ZFIN;Acc:ZDB-GENE-040426-1737]	393740	46.6547	837	39.2229	mutant	6.29126e-06	TRUE
ENSDARG00000003820	nr1d2a	0.905251	6.5071	3.78347e-10	9.53892e-08	16	50089417	50111057	protein_coding	nuclear receptor subfamily 1, group D, member 2a [Source:ZFIN;Acc:ZDB-GENE-040504-1]	402815	43.8347	3081	39.2215	mutant	6.29569e-06	TRUE
ENSDARG00000015385	ndufs3	1.02996	4.14362	3.96682e-10	9.85191e-08	7	38588866	38594602	protein_coding	NADH:ubiquinone oxidoreductase core subunit S3 [Source:ZFIN;Acc:ZDB-GENE-050417-274]	550451	47.1616	916	39.1291	mutant	6.60078e-06	TRUE
ENSDARG00000058328	lsm7	1.0261	3.71443	4.31512e-10	1.05594e-07	22	10752511	10756047	protein_coding	LSM7 homolog, U6 small nuclear RNA and mRNA degradation associated [Source:ZFIN;Acc:ZDB-GENE-030131-8284]	573047	39.0878	866	38.9648	mutant	7.18036e-06	TRUE
ENSDARG00000059610	gpr146	0.97617	4.5356	4.64839e-10	1.11311e-07	3	45687266	45717575	protein_coding	G protein-coupled receptor 146 [Source:ZFIN;Acc:ZDB-GENE-050823-3]	565192	44.9526	3695	38.8196	mutant	7.73493e-06	TRUE
ENSDARG00000017525	ccnt1	-1.00219	4.91166	4.68254e-10	1.11311e-07	23	35650771	35664505	protein_coding	cyclin T1 [Source:ZFIN;Acc:ZDB-GENE-030131-6397]	334465	48.9399	1981	38.8053	mutant	7.79174e-06	TRUE
ENSDARG00000023181	pcp4l1	-0.772811	5.58456	4.98363e-10	1.15486e-07	2	37995176	38000276	protein_coding	Purkinje cell protein 4 like 1 [Source:ZFIN;Acc:ZDB-GENE-040724-35]	100008021	43.1373	765	38.6837	mutant	8.29276e-06	TRUE
ENSDARG00000098968	RSBN1	-1.04245	5.06971	4.99699e-10	1.15486e-07	23	26183772	26228077	protein_coding	round spermatid basic protein 1 [Source:HGNC Symbol;Acc:HGNC:25642]	100330644	53.7037	1836	38.6784	mutant	8.315e-06	TRUE
ENSDARG00000068708	ifrd1	0.827484	6.29161	5.21022e-10	1.18765e-07	4	6799794	6809323	protein_coding	interferon-related developmental regulator 1 [Source:ZFIN;Acc:ZDB-GENE-030131-6132]	555178	43.1937	737	38.5969	mutant	8.66981e-06	TRUE
ENSDARG00000019444	ssr4	1.13467	3.08772	5.60107e-10	1.25948e-07	23	18569291	18572685	protein_coding	signal sequence receptor, delta [Source:ZFIN;Acc:ZDB-GENE-030131-4900]	326701	43.8916	910	38.4557	mutant	9.32019e-06	TRUE
ENSDARG00000079253	plch1	-0.769874	6.80808	5.90171e-10	1.30939e-07	18	33981474	34143189	protein_coding	phospholipase C, eta 1 [Source:ZFIN;Acc:ZDB-GENE-060503-398]	566479	42.8174	6286	38.3537	mutant	9.82045e-06	TRUE
ENSDARG00000083108	SNORA73	1.17879	4.62184	6.22638e-10	1.3535e-07	20	30374686	30374906	snoRNA	Small nucleolar RNA SNORA73 family [Source:RFAM;Acc:RF00045]	NA	54.7511	221	38.2492	mutant	1.03607e-05	TRUE
ENSDARG00000005392	slc5a5	1.5486	3.09134	6.26319e-10	1.3535e-07	8	13364950	13382351	protein_coding	solute carrier family 5 member 5 [Source:ZFIN;Acc:ZDB-GENE-060503-585]	561445	48.6719	1864	38.2377	mutant	1.04219e-05	TRUE
ENSDARG00000068247	luzp2	-0.984683	7.46494	6.34829e-10	1.3543e-07	18	37836960	38088099	protein_coding	leucine zipper protein 2 [Source:ZFIN;Acc:ZDB-GENE-060503-278]	100137118	41.7846	2085	38.2113	mutant	1.05636e-05	TRUE
ENSDARG00000101029	si:ch73-347e22.4	-0.82196	4.83311	6.79341e-10	1.43092e-07	19	10860485	10872469	protein_coding	si:ch73-347e22.4 [Source:ZFIN;Acc:ZDB-GENE-140106-269]	100536830	39.9387	8314	38.0791	mutant	1.13042e-05	TRUE
ENSDARG00000083400	SNORA73	1.31235	5.5415	7.2708e-10	1.51233e-07	20	30372663	30372883	snoRNA	Small nucleolar RNA SNORA73 family [Source:RFAM;Acc:RF00045]	NA	55.6561	221	37.9466	mutant	1.20986e-05	TRUE
ENSDARG00000077291	rps2	1.30543	7.5205	7.70109e-10	1.58205e-07	3	18398876	18403179	protein_coding	ribosomal protein S2 [Source:ZFIN;Acc:ZDB-GENE-040426-2454]	406565	51.5843	834	37.8344	mutant	1.28146e-05	TRUE
ENSDARG00000100690	si:ch211-256e16.11	-1.96228	2.27016	7.96193e-10	1.61569e-07	3	58188903	58189429	protein_coding	si:ch211-256e16.11 [Source:ZFIN;Acc:ZDB-GENE-131127-41]	NA	47.6281	527	37.7694	mutant	1.32487e-05	TRUE
ENSDARG00000102658	zgc:174624	-1.37865	2.72506	8.37134e-10	1.67734e-07	3	62271320	62276177	protein_coding	zgc:174624 [Source:ZFIN;Acc:ZDB-GENE-080516-3]	100151757	43.6287	1185	37.6716	mutant	1.39299e-05	TRUE
ENSDARG00000032430	ppp2r1bb	0.866282	5.96947	8.50305e-10	1.67734e-07	15	21744680	21772839	protein_coding	protein phosphatase 2, regulatory subunit A, beta b [Source:ZFIN;Acc:ZDB-GENE-040927-20]	449548	47.4128	1662	37.6412	mutant	1.41491e-05	TRUE
ENSDARG00000022952	zgc:66448	-0.641866	5.50269	8.56815e-10	1.67734e-07	16	25107344	25115472	protein_coding	zgc:66448 [Source:ZFIN;Acc:ZDB-GENE-030131-5612]	327401	45.493	4260	37.6263	mutant	1.42574e-05	TRUE
ENSDARG00000044332	zranb2	-1.45983	5.75589	8.77077e-10	1.69704e-07	6	37301341	37307487	protein_coding	zinc finger, RAN-binding domain containing 2 [Source:ZFIN;Acc:ZDB-GENE-040426-2743]	406716	38.7119	1429	37.5807	mutant	1.45946e-05	TRUE
ENSDARG00000016200	trib3	1.13688	2.49295	9.58098e-10	1.82499e-07	11	24058530	24063196	protein_coding	tribbles pseudokinase 3 [Source:ZFIN;Acc:ZDB-GENE-040426-2609]	405805	45.2752	2180	37.4084	mutant	1.59427e-05	TRUE
ENSDARG00000043453	rps5	1.16642	5.70502	9.65141e-10	1.82499e-07	15	39964943	39971756	protein_coding	ribosomal protein S5 [Source:ZFIN;Acc:ZDB-GENE-020419-12]	192297	51.1757	723	37.3941	mutant	1.606e-05	TRUE
ENSDARG00000018782	kdm4aa	-1.06512	6.76791	1.00656e-09	1.88193e-07	6	3280939	3319142	protein_coding	lysine (K)-specific demethylase 4A, genome duplicate a [Source:ZFIN;Acc:ZDB-GENE-110609-4]	100003413	49.9344	2556	37.3121	mutant	1.67492e-05	TRUE
ENSDARG00000029500	rpl34	0.875631	6.20476	1.05386e-09	1.94847e-07	7	59649399	59664545	protein_coding	ribosomal protein L34 [Source:ZFIN;Acc:ZDB-GENE-040426-1033]	394097	41.6777	655	37.2226	mutant	1.75362e-05	TRUE
ENSDARG00000068996	hist2h2l	1.1459	5.16808	1.12076e-09	2.02759e-07	10	29815644	29816467	protein_coding	histone 2, H2, like [Source:ZFIN;Acc:ZDB-GENE-031118-36]	386920	46.966	824	37.1026	mutant	1.86494e-05	TRUE
ENSDARG00000044381	siah2l	1.10199	3.22877	1.12102e-09	2.02759e-07	21	38659302	38717854	protein_coding	seven in absentia homolog 2 (Drosophila)-like [Source:ZFIN;Acc:ZDB-GENE-030922-1]	378728	51.8968	1648	37.1021	mutant	1.86538e-05	TRUE
ENSDARG00000053101	prpf38b	-1.15283	5.84743	1.15186e-09	2.03843e-07	2	45655294	45663945	protein_coding	pre-mRNA processing factor 38B [Source:ZFIN;Acc:ZDB-GENE-040426-2878]	406810	50.5963	777	37.0492	mutant	1.9167e-05	TRUE
ENSDARG00000070849	rps15	1.14582	5.6629	1.1633e-09	2.03843e-07	11	5926850	5931622	protein_coding	ribosomal protein S15 [Source:ZFIN;Acc:ZDB-GENE-030131-9092]	337148	52.9175	497	37.0299	mutant	1.93572e-05	TRUE
ENSDARG00000060410	thbs2a	1.50232	2.85871	1.16377e-09	2.03843e-07	13	35635672	35677353	protein_coding	thrombospondin 2a [Source:ZFIN;Acc:ZDB-GENE-020708-2]	100535241	48.6118	3534	37.0291	mutant	1.93651e-05	TRUE
ENSDARG00000071652	rrp8	-0.968488	3.42251	1.33865e-09	2.29824e-07	15	15221123	15230264	protein_coding	ribosomal RNA processing 8 [Source:ZFIN;Acc:ZDB-GENE-030131-8898]	797198	40.8991	622	36.7562	mutant	2.22751e-05	TRUE
ENSDARG00000094836	si:ch211-195b15.8	-0.811567	6.97431	1.35075e-09	2.29824e-07	3	32403758	32407192	protein_coding	si:ch211-195b15.8 [Source:ZFIN;Acc:ZDB-GENE-131127-627]	558079	47.5233	2039	36.7386	mutant	2.24765e-05	TRUE
ENSDARG00000043509	rpl11	1.02761	5.89009	1.35353e-09	2.29824e-07	19	43780970	43786940	protein_coding	ribosomal protein L11 [Source:ZFIN;Acc:ZDB-GENE-040625-147]	415229	50.5728	611	36.7346	mutant	2.25228e-05	TRUE
ENSDARG00000001889	tuba1a	1.17384	7.30715	1.41712e-09	2.38191e-07	23	35708730	35711398	protein_coding	tubulin, alpha 1a [Source:ZFIN;Acc:ZDB-GENE-090507-4]	573216	52.5699	1537	36.6451	mutant	2.3581e-05	TRUE
ENSDARG00000018241	mfap1	-0.739296	5.62617	1.57877e-09	2.62708e-07	7	50399627	50407729	protein_coding	microfibril associated protein 1 [Source:ZFIN;Acc:ZDB-GENE-040426-1075]	393992	45.8803	1153	36.4346	mutant	2.62708e-05	TRUE
ENSDARG00000053457	rpl23	1.06859	5.91875	1.6729e-09	2.75615e-07	3	33423986	33427803	protein_coding	ribosomal protein L23 [Source:ZFIN;Acc:ZDB-GENE-030131-8756]	336812	45.198	726	36.3217	mutant	2.78371e-05	TRUE
ENSDARG00000078473	nucks1a	-0.640702	8.19369	1.94579e-09	3.17431e-07	11	38540138	38554394	protein_coding	nuclear casein kinase and cyclin-dependent kinase substrate 1a [Source:ZFIN;Acc:ZDB-GENE-040912-175]	447862	40.1368	3802	36.0272	mutant	3.2378e-05	TRUE
ENSDARG00000117155	BX323087.1	-1.26325	2.45871	2.11603e-09	3.38702e-07	23	6333406	6354179	protein_coding	NULL	NA	37.3614	902	35.8638	mutant	3.52107e-05	TRUE
ENSDARG00000041435	uba52	1.0841	4.93713	2.11689e-09	3.38702e-07	2	56339058	56348727	protein_coding	ubiquitin A-52 residue ribosomal protein fusion product 1 [Source:ZFIN;Acc:ZDB-GENE-051023-7]	641289	51.0081	496	35.863	mutant	3.5225e-05	TRUE
ENSDARG00000100127	znf1178	-1.07493	2.30814	2.13943e-09	3.39048e-07	22	1767959	1773733	protein_coding	zinc finger protein 1178 [Source:ZFIN;Acc:ZDB-GENE-050208-466]	103909503	45.4259	951	35.8424	mutant	3.56001e-05	TRUE
ENSDARG00000071224	si:ch211-133n4.4	-0.860733	7.70822	2.25643e-09	3.54217e-07	19	3237790	3240605	protein_coding	si:ch211-133n4.4 [Source:ZFIN;Acc:ZDB-GENE-030131-898]	559260	39.6238	1595	35.7386	mutant	3.7547e-05	TRUE
ENSDARG00000068640	rsf1b.1	-0.965979	6.83151	2.30967e-09	3.59187e-07	10	36613004	36633882	protein_coding	remodeling and spacing factor 1b, tandem duplicate 1 [Source:ZFIN;Acc:ZDB-GENE-030131-5829]	327618	47.5374	2153	35.6932	mutant	3.8433e-05	TRUE
ENSDARG00000079488	zgc:195282	-2.25356	0.289499	2.53996e-09	3.91342e-07	1	18841462	18849029	protein_coding	zgc:195282 [Source:ZFIN;Acc:ZDB-GENE-081022-208]	100192223	39.0754	909	35.5081	mutant	4.22649e-05	TRUE
ENSDARG00000095767	dio3b	1.41214	4.23245	2.65511e-09	4.05331e-07	20	53802521	53810638	processed_transcript	iodothyronine deiodinase 3b [Source:NCBI gene;Acc:798872]	798872	51.5441	2720	35.4217	mutant	4.41811e-05	TRUE
ENSDARG00000018145	mid1ip1l	0.766415	5.39426	2.82695e-09	4.27641e-07	14	41466368	41469036	protein_coding	MID1 interacting protein 1, like [Source:ZFIN;Acc:ZDB-GENE-030131-1697]	322977	48.5772	683	35.2996	mutant	4.70405e-05	TRUE
ENSDARG00000101199	rbp4	1.17716	7.92806	2.91484e-09	4.36963e-07	12	5115929	5120339	protein_coding	retinol binding protein 4, plasma [Source:ZFIN;Acc:ZDB-GENE-000210-19]	30077	43.6386	850	35.2399	mutant	4.85029e-05	TRUE
ENSDARG00000099453	elof1	0.759354	5.00861	2.96907e-09	4.41118e-07	3	14496319	14498295	protein_coding	ELF1 homolog, elongation factor 1 [Source:ZFIN;Acc:ZDB-GENE-040426-1385]	393357	36.526	1232	35.204	mutant	4.94052e-05	TRUE
ENSDARG00000063100	psmd14	0.800268	4.19974	3.28638e-09	4.83942e-07	11	10832560	10850936	protein_coding	proteasome 26S subunit, non-ATPase 14 [Source:ZFIN;Acc:ZDB-GENE-070410-56]	799058	48.3478	1150	35.0063	mutant	5.46854e-05	TRUE
ENSDARG00000070873	ccl25b	1.64804	3.81365	3.3473e-09	4.88589e-07	11	6259048	6265723	protein_coding	chemokine (C-C motif) ligand 25b [Source:ZFIN;Acc:ZDB-GENE-110222-2]	795788	32.5361	883	34.9705	mutant	5.56991e-05	TRUE
ENSDARG00000031836	vps37c	-0.630086	4.97443	3.60462e-09	5.21572e-07	1	44949909	44963259	protein_coding	VPS37C subunit of ESCRT-I [Source:ZFIN;Acc:ZDB-GENE-061110-126]	777738	41.4634	4777	34.8264	mutant	5.99808e-05	TRUE
ENSDARG00000043728	srek1ip1	-1.26153	2.88043	3.97133e-09	5.69681e-07	10	11394528	11397590	protein_coding	SREK1-interacting protein 1 [Source:ZFIN;Acc:ZDB-GENE-051030-24]	553315	39.6594	822	34.6377	mutant	6.60829e-05	TRUE
ENSDARG00000086775	top1	-0.822614	5.61972	4.22312e-09	6.00622e-07	23	2752645	2779863	protein_coding	DNA topoisomerase I [Source:ZFIN;Acc:ZDB-GENE-030131-5390]	327179	49.9235	991	34.5181	mutant	7.02727e-05	TRUE
ENSDARG00000069529	zgc:153981	1.12723	4.89757	5.01353e-09	7.06992e-07	13	24834199	24837977	protein_coding	zgc:153981 [Source:ZFIN;Acc:ZDB-GENE-061103-367]	563986	38.5795	1760	34.1842	mutant	8.34251e-05	TRUE
ENSDARG00000076076	crtc1b	-1.06718	4.71844	5.13749e-09	7.17722e-07	11	6902306	6958042	protein_coding	CREB regulated transcription coactivator 1b [Source:ZFIN;Acc:ZDB-GENE-041210-266]	101886240	50.8933	2071	34.1366	mutant	8.54878e-05	TRUE
ENSDARG00000007320	rpl7	0.857292	6.69937	5.17588e-09	7.17722e-07	2	30177476	30182353	protein_coding	ribosomal protein L7 [Source:ZFIN;Acc:ZDB-GENE-030131-8654]	336710	48.209	670	34.1221	mutant	8.61267e-05	TRUE
ENSDARG00000041182	rpl4	0.728007	7.44826	5.29239e-09	7.27813e-07	18	19451070	19456269	protein_coding	ribosomal protein L4 [Source:ZFIN;Acc:ZDB-GENE-030131-9034]	337090	45.2707	831	34.0788	mutant	8.80654e-05	TRUE
ENSDARG00000044431	ppig	-1.02643	5.69279	5.75113e-09	7.75721e-07	6	3693441	3708386	protein_coding	peptidylprolyl isomerase G (cyclophilin G) [Source:ZFIN;Acc:ZDB-GENE-040426-2822]	406773	47.3988	2595	33.9171	mutant	9.56989e-05	TRUE
ENSDARG00000008936	sec11a	0.822526	3.73965	5.77091e-09	7.75721e-07	18	26788083	26797723	protein_coding	SEC11 homolog A, signal peptidase complex subunit [Source:ZFIN;Acc:ZDB-GENE-040718-227]	436794	40.2218	992	33.9104	mutant	9.6028e-05	TRUE
ENSDARG00000078817	rnf165b	-0.997937	3.17459	5.78892e-09	7.75721e-07	8	668184	705660	protein_coding	ring finger protein 165b [Source:ZFIN;Acc:ZDB-GENE-081104-369]	572413	55.103	1044	33.9043	mutant	9.63276e-05	TRUE
ENSDARG00000056008	atp5mc1	1.12613	5.59864	5.84246e-09	7.75721e-07	3	23599290	23604396	protein_coding	ATP synthase membrane subunit c locus 1 [Source:ZFIN;Acc:ZDB-GENE-040426-1966]	406301	48.8399	862	33.8864	mutant	9.72186e-05	TRUE
ENSDARG00000074505	mturn	-0.832021	5.64752	5.8838e-09	7.75721e-07	19	1953540	1961024	protein_coding	maturin, neural progenitor differentiation regulator homolog (Xenopus) [Source:ZFIN;Acc:ZDB-GENE-081104-127]	792465	56.0241	664	33.8727	mutant	9.79064e-05	TRUE
ENSDARG00000092673	BX248497.1	-1.33208	4.09162	5.92476e-09	7.75721e-07	2	26667680	26672847	processed_transcript	NULL	NA	40.3351	776	33.8592	mutant	9.8588e-05	TRUE
ENSDARG00000101106	si:ch73-109d9.3	-0.736702	4.31059	5.96709e-09	7.75721e-07	1	44027611	44037843	protein_coding	si:ch73-109d9.3 [Source:ZFIN;Acc:ZDB-GENE-141212-331]	101883524	38.6857	6452	33.8454	mutant	9.92923e-05	TRUE
ENSDARG00000045675	mdm1	-1.29939	2.43431	6.47619e-09	8.35378e-07	4	13551400	13567516	protein_coding	Mdm1 nuclear protein [Source:ZFIN;Acc:ZDB-GENE-041210-117]	557148	48.8711	2004	33.6861	mutant	0.000107764	TRUE
ENSDARG00000079110	cluap1	-1.19227	4.62888	6.744e-09	8.63232e-07	24	37466770	37484123	protein_coding	clusterin associated protein 1 [Source:ZFIN;Acc:ZDB-GENE-040426-1943]	406281	42.6354	832	33.6073	mutant	0.00011222	TRUE
ENSDARG00000000666	creg2	0.722133	5.35459	6.87362e-09	8.73108e-07	9	7228083	7238839	protein_coding	cellular repressor of E1A-stimulated genes 2 [Source:ZFIN;Acc:ZDB-GENE-041114-173]	492339	43.8173	2321	33.5702	mutant	0.000114377	TRUE
ENSDARG00000061030	vezf1b	-1.03223	4.49081	7.41239e-09	9.29179e-07	15	31244025	31265375	protein_coding	vascular endothelial zinc finger 1b [Source:ZFIN;Acc:ZDB-GENE-060825-121]	556915	54.9067	1661	33.4235	mutant	0.000123342	TRUE
ENSDARG00000037009	banf1	1.00302	4.35428	7.48151e-09	9.29179e-07	21	26709801	26715270	protein_coding	barrier to autointegration factor 1 [Source:ZFIN;Acc:ZDB-GENE-030131-6657]	334717	38.7184	1108	33.4054	mutant	0.000124492	TRUE
ENSDARG00000025974	magi3b	-0.580109	6.06643	7.48257e-09	9.29179e-07	6	47529881	47796989	protein_coding	membrane associated guanylate kinase, WW and PDZ domain containing 3b [Source:ZFIN;Acc:ZDB-GENE-060503-301]	564220	50.8316	3157	33.4051	mutant	0.00012451	TRUE
ENSDARG00000092807	si:dkey-151g10.6	0.83033	6.4907	7.65572e-09	9.37439e-07	23	25305431	25306603	protein_coding	si:dkey-151g10.6 [Source:ZFIN;Acc:ZDB-GENE-030131-7528]	NA	47.7223	461	33.3607	mutant	0.000127391	TRUE
ENSDARG00000040452	fam214a	-0.766058	6.25386	7.66176e-09	9.37439e-07	18	38774584	38857612	protein_coding	family with sequence similarity 214 member A [Source:ZFIN;Acc:ZDB-GENE-050419-204]	555595	44.3811	6658	33.3591	mutant	0.000127492	TRUE
ENSDARG00000006487	anp32a	-0.625035	7.4908	7.72866e-09	9.38722e-07	7	33345624	33351532	protein_coding	acidic (leucine-rich) nuclear phosphoprotein 32 family, member A [Source:ZFIN;Acc:ZDB-GENE-030131-7850]	335907	44.3299	934	33.3422	mutant	0.000128605	TRUE
ENSDARG00000043904	pnrc1	-1.00033	4.36535	8.15197e-09	9.82962e-07	20	1121458	1125395	protein_coding	proline-rich nuclear receptor coactivator 1 [Source:ZFIN;Acc:ZDB-GENE-040724-189]	100034521	48.6386	808	33.2385	mutant	0.000135649	TRUE
ENSDARG00000091602	si:dkey-163f14.6	-1.20845	4.05167	8.47289e-09	1.01431e-06	11	30282141	30294085	protein_coding	si:dkey-163f14.6 [Source:ZFIN;Acc:ZDB-GENE-141215-18]	100332398	40.7706	3348	33.1634	mutant	0.000140989	TRUE
ENSDARG00000063300	CU655845.1	-1.31047	3.82451	8.96433e-09	1.06547e-06	16	51941830	51947781	processed_transcript	NULL	NA	53.3137	679	33.0538	mutant	0.000149166	TRUE
ENSDARG00000056643	slc22a7b.1	1.59765	2.59588	9.5005e-09	1.11486e-06	17	22002857	22010668	protein_coding	solute carrier family 22 member 7b, tandem duplicate 1 [Source:ZFIN;Acc:ZDB-GENE-040426-1311]	393320	47.1941	1827	32.9409	mutant	0.000158088	TRUE
ENSDARG00000094551	BX855614.1	-0.895608	2.88749	9.51387e-09	1.11486e-06	4	73796172	73807336	protein_coding	si:dkey-262g12.9 [Source:NCBI gene;Acc:555910]	555910	43.8462	1105	32.9381	mutant	0.000158311	TRUE
ENSDARG00000010481	bzw1a	0.835387	5.62405	1.00972e-08	1.17495e-06	22	14117078	14126065	protein_coding	basic leucine zipper and W2 domains 1a [Source:ZFIN;Acc:ZDB-GENE-030131-3951]	325226	43.3659	2050	32.8224	mutant	0.000168017	TRUE
ENSDARG00000094578	epsti1	-1.87615	1.67738	1.09722e-08	1.2679e-06	9	18162115	18215644	protein_coding	epithelial stromal interaction 1 [Source:ZFIN;Acc:ZDB-GENE-081104-172]	101884931	45.5041	1101	32.6609	mutant	0.000182577	TRUE
ENSDARG00000092295	BX537166.1	-2.169	2.68018	1.13161e-08	1.29435e-06	16	26640677	26643826	processed_transcript	NULL	NA	43.3824	544	32.6009	mutant	0.0001883	TRUE
ENSDARG00000057921	ccdc136b	-0.678444	6.77552	1.13672e-08	1.29435e-06	4	10017049	10049186	protein_coding	coiled-coil domain containing 136b [Source:ZFIN;Acc:ZDB-GENE-081104-244]	100330186	47.9618	2306	32.5922	mutant	0.000189149	TRUE
ENSDARG00000037954	tnnt1	-1.47061	2.22827	1.14344e-08	1.29435e-06	3	32157140	32170878	protein_coding	troponin T type 1 (skeletal, slow) [Source:ZFIN;Acc:ZDB-GENE-080723-27]	558627	44.4853	1029	32.5807	mutant	0.000190269	TRUE
ENSDARG00000090751	zc3h3	-0.89995	3.91496	1.16354e-08	1.30243e-06	6	32717438	32834385	protein_coding	zinc finger CCCH-type containing 3 [Source:ZFIN;Acc:ZDB-GENE-030131-9399]	561182	44.6414	795	32.5468	mutant	0.000193613	TRUE
ENSDARG00000092027	si:dkey-20i20.9	-1.4755	2.0747	1.16624e-08	1.30243e-06	22	2778600	2782477	protein_coding	si:dkey-20i20.9 [Source:ZFIN;Acc:ZDB-GENE-060503-152]	NA	43.6012	672	32.5423	mutant	0.000194062	TRUE
ENSDARG00000071403	oaz1a	0.800236	7.30699	1.28641e-08	1.4129e-06	22	20714624	20720427	protein_coding	ornithine decarboxylase antizyme 1a [Source:ZFIN;Acc:ZDB-GENE-020731-4]	259192	44.9725	1000	32.3518	mutant	0.000214058	TRUE
ENSDARG00000088882	si:ch211-149b19.2	-1.14853	3.51878	1.28813e-08	1.4129e-06	23	43794687	43802406	protein_coding	si:ch211-149b19.2 [Source:ZFIN;Acc:ZDB-GENE-110411-60]	101884675	43.6849	3262	32.3492	mutant	0.000214345	TRUE
ENSDARG00000033160	nr1d1	-1.06863	7.15844	1.29063e-08	1.4129e-06	3	23488652	23496223	protein_coding	nuclear receptor subfamily 1, group d, member 1 [Source:ZFIN;Acc:ZDB-GENE-050105-1]	494487	45.8988	2926	32.3454	mutant	0.000214761	TRUE
ENSDARG00000014867	rpl8	0.913935	6.71564	1.37578e-08	1.49628e-06	9	33323104	33329787	protein_coding	ribosomal protein L8 [Source:ZFIN;Acc:ZDB-GENE-040426-1670]	393686	50.0731	868	32.2212	mutant	0.00022893	TRUE
ENSDARG00000076297	nfatc3a	-0.854834	4.70188	1.3921e-08	1.5042e-06	7	34823533	34927961	protein_coding	nuclear factor of activated T cells 3a [Source:ZFIN;Acc:ZDB-GENE-041111-41]	561772	45.6969	4689	32.1983	mutant	0.000231646	TRUE
ENSDARG00000054968	cd40	-1.02215	3.37991	1.4891e-08	1.59862e-06	23	37823560	37835794	protein_coding	CD40 molecule, TNF receptor superfamily member 5 [Source:ZFIN;Acc:ZDB-GENE-090313-95]	100270764	42.9787	1175	32.0675	mutant	0.000247786	TRUE
ENSDARG00000021864	rplp1	0.953981	7.19102	1.58301e-08	1.68854e-06	19	1852078	1855368	protein_coding	ribosomal protein, large, P1 [Source:ZFIN;Acc:ZDB-GENE-030131-8663]	336719	48.1074	777	31.9487	mutant	0.000263413	TRUE
ENSDARG00000010083	rbfox3a	-0.892217	6.97212	1.63386e-08	1.73169e-06	12	32729470	33251465	protein_coding	RNA binding fox-1 homolog 3a [Source:ZFIN;Acc:ZDB-GENE-111213-1]	100538330	45.652	1589	31.8872	mutant	0.000271875	TRUE
ENSDARG00000074750	qser1	-0.615124	5.21499	1.74774e-08	1.84066e-06	18	45676788	45698627	protein_coding	glutamine and serine rich 1 [Source:ZFIN;Acc:ZDB-GENE-030131-2978]	100330496	44.7625	6831	31.7564	mutant	0.000290824	TRUE
ENSDARG00000032049	enah	-0.756683	7.28259	1.80182e-08	1.8805e-06	20	36419947	36617313	protein_coding	ENAH actin regulator [Source:ZFIN;Acc:ZDB-GENE-010323-11]	541394	47.0724	1094	31.6972	mutant	0.000299823	TRUE
ENSDARG00000095273	cox8a	1.31348	6.6766	1.80817e-08	1.8805e-06	21	28496194	28500704	protein_coding	cytochrome c oxidase subunit 8A [Source:ZFIN;Acc:ZDB-GENE-030131-9136]	557348	51.0851	599	31.6904	mutant	0.00030088	TRUE
ENSDARG00000033367	rrm2b	0.752318	4.15422	1.8719e-08	1.92367e-06	19	32916372	32928486	protein_coding	ribonucleotide reductase M2 b [Source:ZFIN;Acc:ZDB-GENE-030616-614]	368909	41.6465	1446	31.6231	mutant	0.000311484	TRUE
ENSDARG00000011125	snrpb	1.03977	4.30583	1.8728e-08	1.92367e-06	6	57478337	57485411	protein_coding	small nuclear ribonucleoprotein polypeptides B and B1 [Source:ZFIN;Acc:ZDB-GENE-040426-1819]	402966	55.0363	963	31.6222	mutant	0.000311634	TRUE
ENSDARG00000105003	scn1bb	-1.13798	7.61649	1.9342e-08	1.97454e-06	19	206835	212478	protein_coding	sodium channel, voltage-gated, type I, beta b [Source:ZFIN;Acc:ZDB-GENE-090408-1]	100005325	49.5146	1854	31.5595	mutant	0.000321851	TRUE
ENSDARG00000070536	creb5b	-1.18191	3.61948	2.03885e-08	2.06869e-06	16	20529200	20707742	protein_coding	cAMP responsive element binding protein 5b [Source:ZFIN;Acc:ZDB-GENE-091020-6]	565910	48.1799	2912	31.4572	mutant	0.000339265	TRUE
ENSDARG00000071426	lrrc59	-1.21366	2.78829	2.08833e-08	2.10605e-06	12	31775182	31812186	protein_coding	leucine rich repeat containing 59 [Source:ZFIN;Acc:ZDB-GENE-040426-2547]	405868	39.2495	818	31.4106	mutant	0.000347498	TRUE
ENSDARG00000098609	si:dkey-4c15.8	-1.5272	0.958808	2.18775e-08	2.19302e-06	22	1491664	1493106	protein_coding	si:dkey-4c15.8 [Source:ZFIN;Acc:ZDB-GENE-050420-214]	NA	43.8134	493	31.3203	mutant	0.000364041	TRUE
ENSDARG00000058203	smc1al	-0.696183	7.05116	2.24761e-08	2.23953e-06	23	12840080	12897815	protein_coding	structural maintenance of chromosomes 1A, like [Source:ZFIN;Acc:ZDB-GENE-040426-57]	403060	41.7887	3065	31.2679	mutant	0.000374002	TRUE
ENSDARG00000078310	cecr2	-0.772349	3.7352	2.35951e-08	2.33704e-06	25	16646113	16688641	protein_coding	CECR2 histone acetyl-lysine reader [Source:ZFIN;Acc:ZDB-GENE-131121-533]	799918	43.2935	7530	31.1736	mutant	0.000392623	TRUE
ENSDARG00000038917	rad50	-0.821538	4.42238	2.39445e-08	2.35761e-06	9	54312035	54361357	protein_coding	RAD50 homolog, double strand break repair protein [Source:ZFIN;Acc:ZDB-GENE-050506-110]	553029	47.0602	4286	31.1451	mutant	0.000398436	TRUE
ENSDARG00000009447	atp5mc3b	1.23215	5.67198	2.41825e-08	2.36704e-06	6	10830844	10835922	protein_coding	ATP synthase membrane subunit c locus 3b [Source:ZFIN;Acc:ZDB-GENE-020814-1]	81541	49.9739	752	31.1259	mutant	0.000402397	TRUE
ENSDARG00000061918	cplx2	-0.832425	7.5297	2.48256e-08	2.41577e-06	14	25534604	25577094	protein_coding	complexin 2 [Source:ZFIN;Acc:ZDB-GENE-081113-1]	556701	35.9148	5772	31.0749	mutant	0.000413097	TRUE
ENSDARG00000087012	BX004816.2	-1.57389	3.34013	2.5352e-08	2.45266e-06	3	3046909	3072467	protein_coding	NULL	NA	40.6434	5782	31.0342	mutant	0.000421857	TRUE
ENSDARG00000075123	trafd1	-0.812942	4.57109	2.65017e-08	2.54906e-06	5	28770273	28790100	protein_coding	TRAF-type zinc finger domain containing 1 [Source:ZFIN;Acc:ZDB-GENE-070410-43]	100037363	43.0227	606	30.9481	mutant	0.000440988	TRUE
ENSDARG00000054942	lgals2a	0.872328	4.47092	2.66873e-08	2.55216e-06	3	28953274	28961518	protein_coding	lectin, galactoside-binding, soluble, 2a [Source:ZFIN;Acc:ZDB-GENE-050318-2]	405830	36.9905	1472	30.9346	mutant	0.000444077	TRUE
ENSDARG00000034705	pvalb7	-0.932721	7.1619	2.70878e-08	2.57566e-06	22	29165330	29242347	protein_coding	parvalbumin 7 [Source:ZFIN;Acc:ZDB-GENE-040718-285]	402807	37.3884	1159	30.9057	mutant	0.000450741	TRUE
ENSDARG00000038668	gbp1	-1.32834	1.49661	2.7449e-08	2.59189e-06	2	42020915	42035307	protein_coding	guanylate binding protein 1 [Source:ZFIN;Acc:ZDB-GENE-040718-32]	436615	44.6253	839	30.88	mutant	0.000456751	TRUE
ENSDARG00000013150	dhx16	-0.928426	4.54712	2.757e-08	2.59189e-06	15	34899645	34934784	protein_coding	DEAH (Asp-Glu-Ala-His) box polypeptide 16 [Source:ZFIN;Acc:ZDB-GENE-030131-8589]	336645	49.1757	3457	30.8714	mutant	0.000458764	TRUE
ENSDARG00000079962	doc2d	-0.649625	5.35042	2.77568e-08	2.59479e-06	8	13849999	13955872	protein_coding	double C2-like domains, delta [Source:ZFIN;Acc:ZDB-GENE-081104-451]	100002795	49.8601	702	30.8583	mutant	0.000461873	TRUE
ENSDARG00000033754	rbm48	-1.08348	3.2664	2.96261e-08	2.75407e-06	19	40177246	40182642	protein_coding	RNA binding motif protein 48 [Source:ZFIN;Acc:ZDB-GENE-060328-1]	402897	43.3915	1203	30.7319	mutant	0.000492978	TRUE
ENSDARG00000026842	acin1b	-0.870378	7.42391	2.98207e-08	2.75676e-06	7	24069421	24097070	protein_coding	apoptotic chromatin condensation inducer 1b [Source:ZFIN;Acc:ZDB-GENE-030826-12]	327495	47.6238	889	30.7192	mutant	0.000496217	TRUE
ENSDARG00000073799	zgc:194210	-1.24231	2.73953	3.07384e-08	2.82124e-06	16	31428488	31435020	protein_coding	zgc:194210 [Source:ZFIN;Acc:ZDB-GENE-030131-2476]	794982	43.8026	892	30.6603	mutant	0.000511486	TRUE
ENSDARG00000098771	cbx8b	-0.697463	4.46031	3.08573e-08	2.82124e-06	6	18359306	18362631	protein_coding	chromobox homolog 8b [Source:ZFIN;Acc:ZDB-GENE-050522-325]	799361	41.4458	1660	30.6529	mutant	0.000513465	TRUE
ENSDARG00000090472	ttll10	-1.6601	1.22957	3.10409e-08	2.82251e-06	23	24085531	24113207	protein_coding	tubulin tyrosine ligase-like family, member 10 [Source:ZFIN;Acc:ZDB-GENE-081104-350]	100147863	45.4147	1369	30.6413	mutant	0.00051652	TRUE
ENSDARG00000077431	usf3	-0.910888	5.47271	3.17484e-08	2.87116e-06	24	21187027	21203876	protein_coding	upstream transcription factor family member 3 [Source:ZFIN;Acc:ZDB-GENE-111109-1]	101884408	43.5135	8641	30.5976	mutant	0.000528293	TRUE
ENSDARG00000051886	ankrd11	-0.780251	8.19672	3.28777e-08	2.95722e-06	7	56253914	56405541	protein_coding	ankyrin repeat domain 11 [Source:ZFIN;Acc:ZDB-GENE-030131-3932]	327352	44.0312	8603	30.5298	mutant	0.000547085	TRUE
ENSDARG00000060288	plpbp	0.817347	5.58136	3.43715e-08	3.07496e-06	23	33963619	33976116	protein_coding	pyridoxal phosphate binding protein [Source:ZFIN;Acc:ZDB-GENE-030131-1378]	563548	44.7638	1514	30.4436	mutant	0.000571942	TRUE
ENSDARG00000037633	leng1	-1.0494	5.05332	3.51351e-08	3.12646e-06	16	32051572	32058276	protein_coding	leukocyte receptor cluster (LRC) member 1 [Source:ZFIN;Acc:ZDB-GENE-040912-159]	447852	42.3349	1696	30.401	mutant	0.000584647	TRUE
ENSDARG00000100392	rps18	0.892313	6.77571	3.58118e-08	3.16972e-06	19	18617608	18627025	protein_coding	ribosomal protein S18 [Source:ZFIN;Acc:ZDB-GENE-020419-20]	192300	44.0101	628	30.364	mutant	0.000595908	TRUE
ENSDARG00000043094	gnas	-0.805506	6.41889	3.82434e-08	3.36703e-06	6	49811831	49873020	protein_coding	GNAS complex locus [Source:ZFIN;Acc:ZDB-GENE-090417-2]	557353	47.777	1462	30.2366	mutant	0.000636369	TRUE
ENSDARG00000040237	mef2d	-0.859821	7.50978	3.86292e-08	3.38311e-06	16	29072874	29194517	protein_coding	myocyte enhancer factor 2d [Source:ZFIN;Acc:ZDB-GENE-990415-164]	30580	47.7621	2000	30.2171	mutant	0.00064279	TRUE
ENSDARG00000018069	rdh12	0.970611	3.44947	4.0462e-08	3.52507e-06	13	33055548	33065830	protein_coding	retinol dehydrogenase 12 [Source:ZFIN;Acc:ZDB-GENE-040718-9]	436597	48.5232	1422	30.1272	mutant	0.000673288	TRUE
ENSDARG00000004636	ccdc9	-0.656354	5.54967	4.16781e-08	3.6121e-06	15	26903267	26931541	protein_coding	coiled-coil domain containing 9 [Source:ZFIN;Acc:ZDB-GENE-060929-520]	550140	43.6086	3502	30.0698	mutant	0.000693524	TRUE
ENSDARG00000034173	prkcq	-1.28707	2.86448	4.21537e-08	3.63439e-06	4	25410293	25441127	protein_coding	protein kinase C, theta [Source:ZFIN;Acc:ZDB-GENE-041210-195]	555521	47.4922	2128	30.0478	mutant	0.000701438	TRUE
ENSDARG00000036161	hnrnpa0l	0.713872	6.76125	4.33888e-08	3.72159e-06	14	38849432	38850933	protein_coding	heterogeneous nuclear ribonucleoprotein A0, like [Source:ZFIN;Acc:ZDB-GENE-030131-618]	321899	49.2676	1502	29.9918	mutant	0.000721989	TRUE
ENSDARG00000070393	COQ10A	0.799927	3.36794	4.40805e-08	3.75099e-06	23	33934877	33944597	protein_coding	coenzyme Q10A [Source:HGNC Symbol;Acc:HGNC:26515]	100002536	44.9095	1768	29.9611	mutant	0.0007335	TRUE
ENSDARG00000095191	si:dkey-57k2.7	-1.17952	3.25321	4.41823e-08	3.75099e-06	2	37460640	37462462	protein_coding	si:dkey-57k2.7 [Source:ZFIN;Acc:ZDB-GENE-070912-559]	NA	44.1385	1126	29.9566	mutant	0.000735193	TRUE
ENSDARG00000071336	mif	1.26432	3.37872	4.63671e-08	3.91649e-06	14	48960078	48970210	protein_coding	macrophage migration inhibitory factor [Source:ZFIN;Acc:ZDB-GENE-080708-1]	751093	51.2577	895	29.863	mutant	0.000771548	TRUE
ENSDARG00000100851	gphnb	0.743372	5.1493	4.76202e-08	4.00202e-06	20	50852356	50999404	protein_coding	gephyrin b [Source:ZFIN;Acc:ZDB-GENE-070705-4]	100007749	52.4444	2391	29.8113	mutant	0.0007924	TRUE
ENSDARG00000061490	u2surp	-1.19133	6.98143	4.79353e-08	4.00826e-06	2	26623377	26642944	protein_coding	U2 snRNP-associated SURP domain containing [Source:ZFIN;Acc:ZDB-GENE-070912-400]	567461	44.1297	2062	29.7985	mutant	0.000797644	TRUE
ENSDARG00000114108	BX005085.5	-0.858164	2.92304	5.00603e-08	4.16502e-06	3	7141360	7147226	protein_coding	NULL	NA	42.8224	1233	29.7144	mutant	0.000833004	TRUE
ENSDARG00000013016	pole4	1.19594	2.4622	5.17414e-08	4.27174e-06	11	6197276	6206625	protein_coding	polymerase (DNA-directed), epsilon 4, accessory subunit [Source:ZFIN;Acc:ZDB-GENE-050522-309]	553610	44.1257	729	29.6504	mutant	0.000860978	TRUE
ENSDARG00000057000	camkvl	-0.939283	5.56151	5.18565e-08	4.27174e-06	23	20563779	20636740	protein_coding	CaM kinase-like vesicle-associated, like [Source:ZFIN;Acc:ZDB-GENE-090311-58]	553431	47.9777	2695	29.6461	mutant	0.000862892	TRUE
ENSDARG00000115856	BX276105.1	-0.969483	2.69599	5.35462e-08	4.38921e-06	1	35949269	35954313	protein_coding	NULL	NA	38.9432	1533	29.584	mutant	0.000891009	TRUE
ENSDARG00000055443	zcchc7	-0.872982	3.83158	5.44049e-08	4.43773e-06	1	21610471	21714025	protein_coding	zinc finger, CCHC domain containing 7 [Source:ZFIN;Acc:ZDB-GENE-030102-2]	317641	40.9078	3393	29.5531	mutant	0.000905298	TRUE
ENSDARG00000055099	fam184b	-1.04443	6.59066	5.84168e-08	4.74174e-06	1	23506525	23557877	protein_coding	family with sequence similarity 184 member B [Source:ZFIN;Acc:ZDB-GENE-090313-380]	557812	47.2065	4063	29.4152	mutant	0.000972056	TRUE
ENSDARG00000055524	rnf7	1.07236	4.39078	5.90951e-08	4.77351e-06	18	41757263	41766098	protein_coding	ring finger protein 7 [Source:ZFIN;Acc:ZDB-GENE-050220-12]	503534	49.6552	725	29.3929	mutant	0.000983342	TRUE
ENSDARG00000022218	uck1	-0.884168	4.55059	5.94553e-08	4.7794e-06	21	4227260	4244514	protein_coding	uridine-cytidine kinase 1 [Source:ZFIN;Acc:ZDB-GENE-040912-113]	447928	45.0784	1595	29.3811	mutant	0.000989337	TRUE
ENSDARG00000031506	flvcr2b	1.00062	3.54771	6.13529e-08	4.90823e-06	20	46311242	46349064	protein_coding	feline leukemia virus subgroup C cellular receptor family, member 2b [Source:ZFIN;Acc:ZDB-GENE-041210-312]	569329	46.0257	1982	29.3202	mutant	0.00102091	TRUE
ENSDARG00000044143	nol8	-0.806572	3.55302	6.17588e-08	4.91706e-06	22	10424995	10440688	protein_coding	nucleolar protein 8 [Source:ZFIN;Acc:ZDB-GENE-050208-491]	613021	41.8801	4255	29.3074	mutant	0.00102767	TRUE
ENSDARG00000034291	rpl37	1.08541	5.66244	6.3437e-08	5.02663e-06	21	5194602	5205653	protein_coding	ribosomal protein L37 [Source:ZFIN;Acc:ZDB-GENE-040625-39]	415159	45.8252	475	29.2555	mutant	0.00105559	TRUE
ENSDARG00000076995	sharpin	-0.921293	5.10437	6.5741e-08	5.1845e-06	2	354424	364839	protein_coding	SHANK-associated RH domain interacting protein [Source:ZFIN;Acc:ZDB-GENE-101223-1]	793673	46.0593	4149	29.1863	mutant	0.00109393	TRUE
ENSDARG00000014165	ssr3	0.939394	3.97605	6.70818e-08	5.26529e-06	18	34542525	34549758	protein_coding	signal sequence receptor, gamma [Source:ZFIN;Acc:ZDB-GENE-030131-9134]	337190	45.8072	877	29.1472	mutant	0.00111624	TRUE
ENSDARG00000017235	eif5a	0.700283	7.38773	7.08772e-08	5.53708e-06	24	26481300	26485345	protein_coding	eukaryotic translation initiation factor 5A [Source:ZFIN;Acc:ZDB-GENE-040426-2229]	406464	45.4359	907	29.0406	mutant	0.0011794	TRUE
ENSDARG00000075492	ccdc160	-1.28938	2.24715	7.83665e-08	6.09354e-06	14	31473866	31475391	protein_coding	coiled-coil domain containing 160 [Source:ZFIN;Acc:ZDB-GENE-130515-1]	108192093	40.7602	1526	28.846	mutant	0.00130402	TRUE
ENSDARG00000038976	pdcd7	-1.05825	4.58376	7.88422e-08	6.10202e-06	7	13684012	13737618	protein_coding	programmed cell death 7 [Source:ZFIN;Acc:ZDB-GENE-040728-3]	c(445020, 100334622)	44.2144	2416	28.8343	mutant	0.00131193	TRUE
ENSDARG00000036944	ensaa	-1.85178	4.58035	7.95813e-08	6.13071e-06	19	342094	344188	protein_coding	endosulfine alpha a [Source:ZFIN;Acc:ZDB-GENE-060503-181]	569530	49.082	409	28.8162	mutant	0.00132423	TRUE
ENSDARG00000052728	sltm	-1.00759	7.34894	8.22417e-08	6.28482e-06	7	30532636	30560450	protein_coding	SAFB-like, transcription modulator [Source:ZFIN;Acc:ZDB-GENE-040426-2647]	406642	44.2745	740	28.7525	mutant	0.0013685	TRUE
ENSDARG00000025850	rps21	0.866619	6.09833	8.23372e-08	6.28482e-06	23	9220436	9228578	protein_coding	ribosomal protein S21 [Source:ZFIN;Acc:ZDB-GENE-040426-1102]	394166	44.8496	549	28.7503	mutant	0.00137009	TRUE
ENSDARG00000077609	elfn2a	-0.828032	4.08941	8.49242e-08	6.45269e-06	22	15009168	15010688	protein_coding	extracellular leucine-rich repeat and fibronectin type III domain containing 2a [Source:ZFIN;Acc:ZDB-GENE-080327-26]	NA	46.0224	1521	28.6904	mutant	0.00141314	TRUE
ENSDARG00000087188	nfil3-6	0.756642	7.24916	8.7721e-08	6.6349e-06	3	14099693	14103551	protein_coding	nuclear factor, interleukin 3 regulated, member 6 [Source:ZFIN;Acc:ZDB-GENE-040704-63]	431765	42.4132	2478	28.6276	mutant	0.00145968	TRUE
ENSDARG00000025428	socs3a	1.54217	2.64648	9.64351e-08	7.261e-06	3	57423137	57425961	protein_coding	suppressor of cytokine signaling 3a [Source:ZFIN;Acc:ZDB-GENE-030131-7349]	335409	44.1344	1935	28.4443	mutant	0.00160468	TRUE
ENSDARG00000052019	si:ch73-109d9.1	-1.08324	3.58789	1.00529e-07	7.52572e-06	1	44011472	44025066	protein_coding	si:ch73-109d9.1 [Source:ZFIN;Acc:ZDB-GENE-110411-256]	799721	49.5879	1456	28.3638	mutant	0.0016728	TRUE
ENSDARG00000061804	si:ch211-194e15.5	-1.04306	4.3957	1.00855e-07	7.52572e-06	19	30897255	30904590	protein_coding	si:ch211-194e15.5 [Source:ZFIN;Acc:ZDB-GENE-060503-393]	100034579	43.2378	3978	28.3575	mutant	0.00167824	TRUE
ENSDARG00000097591	proser3	-1.3658	2.61058	1.03847e-07	7.68549e-06	15	37562582	37589600	protein_coding	proline and serine rich 3 [Source:ZFIN;Acc:ZDB-GENE-030131-5986]	334054	48.2596	2327	28.3009	mutant	0.00172801	TRUE
ENSDARG00000099408	BX640537.1	-1.93318	0.624796	1.0392e-07	7.68549e-06	22	2175857	2178463	processed_transcript	NULL	NA	43.8034	468	28.2995	mutant	0.00172924	TRUE
ENSDARG00000077726	nocta	1.58974	3.43182	1.07781e-07	7.93574e-06	14	46028003	46042136	protein_coding	nocturnin a [Source:ZFIN;Acc:ZDB-GENE-050208-306]	572044	37.0501	3390	28.2289	mutant	0.00179348	TRUE
ENSDARG00000016399	riok1	-0.769547	4.27078	1.08286e-07	7.93783e-06	2	21063660	21076570	protein_coding	RIO kinase 1 (yeast) [Source:ZFIN;Acc:ZDB-GENE-040426-1927]	406268	43.7432	1371	28.2199	mutant	0.00180189	TRUE
ENSDARG00000000729	daxx	-0.786479	4.17962	1.09243e-07	7.96862e-06	19	7014455	7033670	protein_coding	death-domain associated protein [Source:ZFIN;Acc:ZDB-GENE-010110-3]	561006	47.0727	2723	28.2029	mutant	0.0018178	TRUE
ENSDARG00000103038	pik3r3a	1.53971	4.39478	1.09664e-07	7.96862e-06	2	2957515	2988713	protein_coding	phosphoinositide-3-kinase, regulatory subunit 3a (gamma) [Source:ZFIN;Acc:ZDB-GENE-040426-1978]	406311	41.7361	2124	28.1954	mutant	0.00182482	TRUE
ENSDARG00000078814	si:dkey-34m19.3	-1.00032	2.59203	1.10761e-07	7.96978e-06	6	10700996	10715116	protein_coding	si:dkey-34m19.3 [Source:ZFIN;Acc:ZDB-GENE-030131-2206]	100005466	44.3305	2142	28.1762	mutant	0.00184306	TRUE
ENSDARG00000019644	ldhba	0.882241	7.82949	1.11032e-07	7.96978e-06	4	16828752	16836006	protein_coding	lactate dehydrogenase Ba [Source:ZFIN;Acc:ZDB-GENE-991026-6]	30497	47.0708	1724	28.1714	mutant	0.00184758	TRUE
ENSDARG00000013931	eif3m	0.735915	5.27812	1.11581e-07	7.96978e-06	18	45645357	45658076	protein_coding	eukaryotic translation initiation factor 3, subunit M [Source:ZFIN;Acc:ZDB-GENE-040426-2643]	334626	49.5686	1275	28.1619	mutant	0.00185671	TRUE
ENSDARG00000034768	phf3	-0.547353	6.18888	1.11596e-07	7.96978e-06	13	37653851	37673576	protein_coding	PHD finger protein 3 [Source:ZFIN;Acc:ZDB-GENE-090313-207]	553518	47.0678	3148	28.1616	mutant	0.00185696	TRUE
ENSDARG00000089538	rnf166	-0.893528	2.8259	1.13497e-07	8.06302e-06	7	55223955	55292116	protein_coding	ring finger protein 166 [Source:ZFIN;Acc:ZDB-GENE-061121-1]	100334524	51.3032	729	28.1289	mutant	0.00188859	TRUE
ENSDARG00000075349	si:ch73-138n13.1	-1.02234	6.45194	1.13871e-07	8.06302e-06	8	42641812	42712573	protein_coding	si:ch73-138n13.1 [Source:ZFIN;Acc:ZDB-GENE-091204-448]	504038	46.8734	906	28.1226	mutant	0.00189481	TRUE
ENSDARG00000013505	ube2kb	-0.609333	5.62913	1.17715e-07	8.2999e-06	1	23311617	23322969	protein_coding	ubiquitin-conjugating enzyme E2Kb (UBC1 homolog, yeast) [Source:ZFIN;Acc:ZDB-GENE-980605-9]	30100	43.3708	2225	28.0583	mutant	0.00195878	TRUE
ENSDARG00000013430	bhmt	1.33481	4.02894	1.19673e-07	8.40236e-06	21	40408	45920	protein_coding	betaine-homocysteine methyltransferase [Source:ZFIN;Acc:ZDB-GENE-030131-947]	322228	56.9917	1559	28.0264	mutant	0.00199136	TRUE
ENSDARG00000076928	tet2	-0.725793	6.88375	1.2055e-07	8.42834e-06	1	26356205	26402046	protein_coding	tet methylcytosine dioxygenase 2 [Source:ZFIN;Acc:ZDB-GENE-090312-98]	101887161	42.1311	6319	28.0123	mutant	0.00200595	TRUE
ENSDARG00000026531	alcama	0.554363	5.6963	1.21681e-07	8.47181e-06	10	28731749	28835812	protein_coding	activated leukocyte cell adhesion molecule a [Source:ZFIN;Acc:ZDB-GENE-990415-30]	30194	47.2992	2058	27.9942	mutant	0.00202476	TRUE
ENSDARG00000037154	hivep3b	-0.532809	7.38923	1.23782e-07	8.58221e-06	16	34321394	34401412	protein_coding	human immunodeficiency virus type I enhancer binding protein 3b [Source:ZFIN;Acc:ZDB-GENE-100922-42]	568037	46.9886	4815	27.9611	mutant	0.00205973	TRUE
ENSDARG00000037867	atp5mf	1.08162	6.39524	1.24638e-07	8.60568e-06	3	40296785	40301467	protein_coding	ATP synthase membrane subunit f [Source:ZFIN;Acc:ZDB-GENE-050309-87]	402883	41.8255	997	27.9477	mutant	0.00207397	TRUE
ENSDARG00000022303	higd1a	0.882737	4.63865	1.26795e-07	8.71845e-06	2	2168547	2175629	protein_coding	HIG1 hypoxia inducible domain family, member 1A [Source:ZFIN;Acc:ZDB-GENE-030826-15]	373084	34.5087	1263	27.9145	mutant	0.00210987	TRUE
ENSDARG00000015575	cyp3c1	0.755424	3.96836	1.28475e-07	8.79763e-06	3	40969242	40976582	protein_coding	cytochrome P450, family 3, subfamily c, polypeptide 1 [Source:ZFIN;Acc:ZDB-GENE-030131-3060]	324340	39.1783	1179	27.889	mutant	0.00213783	TRUE
ENSDARG00000099002	creb5a	-1.42329	2.67612	1.29639e-07	8.84093e-06	19	19496479	19505167	protein_coding	cAMP responsive element binding protein 5a [Source:ZFIN;Acc:ZDB-GENE-120827-2]	101886947	50.2235	2013	27.8716	mutant	0.00215719	TRUE
ENSDARG00000053365	rpl31	1.21487	6.63826	1.32347e-07	8.9888e-06	9	56225410	56232296	protein_coding	ribosomal protein L31 [Source:ZFIN;Acc:ZDB-GENE-060331-121]	677758	46.2307	1101	27.8316	mutant	0.00220226	TRUE
ENSDARG00000104812	BX511024.1	-2.24438	1.92713	1.34355e-07	9.08808e-06	20	35382438	35382617	processed_transcript	NULL	NA	57.7778	180	27.8025	mutant	0.00223567	TRUE
ENSDARG00000056652	SLC22A7 (1 of many)	1.04207	2.52701	1.35662e-07	9.13934e-06	17	22014345	22021213	protein_coding	solute carrier family 22 member 7 [Source:HGNC Symbol;Acc:HGNC:10971]	393320	45.0418	1674	27.7837	mutant	0.00225742	TRUE
ENSDARG00000037919	rbbp6	-0.616201	6.75858	1.36993e-07	9.19177e-06	3	35406395	35421194	protein_coding	retinoblastoma binding protein 6 [Source:ZFIN;Acc:ZDB-GENE-040930-5]	445396	45.4135	5301	27.7648	mutant	0.00227956	TRUE
ENSDARG00000037955	pih1d1	-0.892514	2.3018	1.38503e-07	9.25579e-06	3	32172534	32180833	protein_coding	PIH1 domain containing 1 [Source:ZFIN;Acc:ZDB-GENE-050309-147]	553260	42.2156	950	27.7436	mutant	0.00230469	TRUE
ENSDARG00000029695	pgp	1.11968	2.76213	1.40935e-07	9.38066e-06	12	18565553	18568834	protein_coding	phosphoglycolate phosphatase [Source:ZFIN;Acc:ZDB-GENE-030131-6240]	792824	45.0119	1684	27.71	mutant	0.00234516	TRUE
ENSDARG00000099799	si:dkey-11f4.16	-1.03374	5.24868	1.43342e-07	9.50285e-06	9	458751	470097	protein_coding	si:dkey-11f4.16 [Source:ZFIN;Acc:ZDB-GENE-070912-357]	NA	41.8127	642	27.6772	mutant	0.00238521	TRUE
ENSDARG00000041623	mt2	1.77829	5.51148	1.48155e-07	9.78291e-06	18	17534627	17535979	protein_coding	metallothionein 2 [Source:ZFIN;Acc:ZDB-GENE-030131-4174]	100174951	40.2357	594	27.6133	mutant	0.00246529	TRUE
ENSDARG00000079631	si:ch211-113e8.10	-0.697817	5.34479	1.49824e-07	9.85403e-06	1	40116572	40140424	protein_coding	si:ch211-113e8.10 [Source:ZFIN;Acc:ZDB-GENE-090313-11]	555616	50.8781	649	27.5917	mutant	0.00249307	TRUE
ENSDARG00000103211	si:dkey-19b23.8	1.22191	2.65419	1.54838e-07	1.01437e-05	7	20600674	20611039	protein_coding	si:dkey-19b23.8 [Source:ZFIN;Acc:ZDB-GENE-030131-4634]	569132	44.4868	2884	27.528	mutant	0.0025765	TRUE
ENSDARG00000063014	dbpa	-0.674385	7.56985	1.59443e-07	1.04044e-05	19	10177115	10196370	protein_coding	D site albumin promoter binding protein a [Source:ZFIN;Acc:ZDB-GENE-060503-802]	565056	47.3596	2992	27.4713	mutant	0.00265313	TRUE
ENSDARG00000057074	rpgrb	-1.38031	5.2136	1.6149e-07	1.04968e-05	11	29770966	29790222	protein_coding	retinitis pigmentosa GTPase regulator b [Source:ZFIN;Acc:ZDB-GENE-081015-2]	557752	44.3654	3443	27.4466	mutant	0.00268719	TRUE
ENSDARG00000102744	mgst3a	-1.63586	2.52829	1.65131e-07	1.06918e-05	20	48588679	48604653	protein_coding	microsomal glutathione S-transferase 3a [Source:ZFIN;Acc:ZDB-GENE-040426-2767]	406736	43.7801	586	27.4035	mutant	0.00274778	TRUE
ENSDARG00000014914	lamp2	-1.45869	7.00848	1.67403e-07	1.07968e-05	14	33473804	33481618	protein_coding	lysosomal-associated membrane protein 2 [Source:ZFIN;Acc:ZDB-GENE-030729-9]	541406	46.2465	1068	27.3771	mutant	0.00278559	TRUE
ENSDARG00000014218	mecp2	-0.78724	5.30046	1.69907e-07	1.0916e-05	8	7616573	7637640	protein_coding	methyl CpG binding protein 2 [Source:ZFIN;Acc:ZDB-GENE-030131-7190]	335250	55.6449	1679	27.3484	mutant	0.00282726	TRUE
ENSDARG00000069619	atf7ip	-0.648767	6.8615	1.74333e-07	1.11573e-05	1	45570059	45616470	protein_coding	activating transcription factor 7 interacting protein [Source:ZFIN;Acc:ZDB-GENE-061103-178]	558977	49.1387	764	27.2987	mutant	0.00290089	TRUE
ENSDARG00000104239	CR383668.2	-3.06594	0.730052	1.78382e-07	1.13727e-05	4	30363762	30364502	antisense	NULL	NA	30.2428	453	27.2543	mutant	0.00296828	TRUE
ENSDARG00000099281	si:dkey-112e7.2	1.19359	3.15115	1.81126e-07	1.15036e-05	4	6639292	6640415	protein_coding	si:dkey-112e7.2 [Source:ZFIN;Acc:ZDB-GENE-141216-229]	NA	42.0819	1124	27.2247	mutant	0.00301394	TRUE
ENSDARG00000079790	LO018102.1	-1.34207	1.50832	1.85515e-07	1.17307e-05	8	650342	665469	protein_coding	phospholipid phosphatase 1-like [Source:NCBI gene;Acc:794598]	794598	49.278	831	27.1785	mutant	0.00308697	TRUE
ENSDARG00000056108	ndufa4	1.39165	6.95619	1.8651e-07	1.17307e-05	12	9880493	9884326	protein_coding	NADH:ubiquinone oxidoreductase subunit A4 [Source:ZFIN;Acc:ZDB-GENE-040426-1962]	406298	39.4868	1403	27.1681	mutant	0.00310352	TRUE
ENSDARG00000017676	mmp2	0.685112	5.90464	1.86817e-07	1.17307e-05	7	35410050	35432901	protein_coding	matrix metallopeptidase 2 [Source:ZFIN;Acc:ZDB-GENE-030131-9123]	337179	43.0267	3033	27.1649	mutant	0.00310863	TRUE
ENSDARG00000074443	gas7a	-0.902174	6.42837	1.92333e-07	1.20317e-05	3	50310684	50420221	protein_coding	growth arrest-specific 7a [Source:ZFIN;Acc:ZDB-GENE-130128-1]	793701	41.5488	2086	27.1087	mutant	0.00320042	TRUE
ENSDARG00000019717	pbx2	-0.659785	3.91273	1.97561e-07	1.22863e-05	16	48616220	48643191	protein_coding	pre-B-cell leukemia homeobox 2 [Source:ZFIN;Acc:ZDB-GENE-000405-5]	58136	37.4497	3166	27.0568	mutant	0.00328742	TRUE
ENSDARG00000045909	dynlt1	-2.12572	3.7192	1.97881e-07	1.22863e-05	4	386435	390442	protein_coding	dynein, light chain, Tctex-type 1 [Source:ZFIN;Acc:ZDB-GENE-041210-9]	565740	48.6429	700	27.0537	mutant	0.00329274	TRUE
ENSDARG00000104782	oaz1b	1.08114	6.66544	2.0042e-07	1.23977e-05	21	723998	735587	protein_coding	ornithine decarboxylase antizyme 1b [Source:ZFIN;Acc:ZDB-GENE-020731-5]	259193	44.5406	2079	27.0291	mutant	0.00333499	TRUE
ENSDARG00000058270	COLGALT1	-1.34214	4.77603	2.04557e-07	1.26068e-05	1	58013076	58036509	protein_coding	collagen beta(1-O)galactosyltransferase 1 [Source:HGNC Symbol;Acc:HGNC:26182]	567859	50.5776	3636	26.9896	mutant	0.00340383	TRUE
ENSDARG00000053404	zgc:56064	0.608429	5.2385	2.07365e-07	1.27326e-05	21	45351660	45363956	protein_coding	zgc:56064 [Source:ZFIN;Acc:ZDB-GENE-040426-877]	393885	53.2236	1640	26.9632	mutant	0.00345055	TRUE
ENSDARG00000067567	SLC6A13	0.81267	3.87726	2.08653e-07	1.27647e-05	25	1695547	1720736	protein_coding	solute carrier family 6 member 13 [Source:HGNC Symbol;Acc:HGNC:11046]	100332592	51.9481	1848	26.9512	mutant	0.00347199	TRUE
ENSDARG00000024416	twistnb	-1.06593	3.24244	2.15498e-07	1.31351e-05	19	2395114	2404599	protein_coding	TWIST neighbor [Source:ZFIN;Acc:ZDB-GENE-041007-3]	402856	39.475	3924	26.8889	mutant	0.00358588	TRUE
ENSDARG00000090797	fam222a	-0.716028	4.2885	2.20521e-07	1.33922e-05	5	19712011	19752895	protein_coding	family with sequence similarity 222 member A [Source:ZFIN;Acc:ZDB-GENE-050309-42]	793922	55.9343	1584	26.8443	mutant	0.00366947	TRUE
ENSDARG00000051783	rplp0	1.50949	7.58401	2.23696e-07	1.35356e-05	5	1950660	1963498	protein_coding	ribosomal protein, large, P0 [Source:ZFIN;Acc:ZDB-GENE-000629-1]	58101	55.2212	848	26.8167	mutant	0.0037223	TRUE
ENSDARG00000015851	pnn	-0.774654	6.81336	2.25947e-07	1.35751e-05	17	13099476	13110121	protein_coding	pinin, desmosome associated protein [Source:ZFIN;Acc:ZDB-GENE-060519-3]	407733	49.2284	2592	26.7973	mutant	0.00375977	TRUE
ENSDARG00000051754	rpgrip1l	-0.929819	3.75012	2.2598e-07	1.35751e-05	25	36045072	36086409	protein_coding	RPGRIP1 like [Source:ZFIN;Acc:ZDB-GENE-081104-81]	557688	46.2828	6235	26.7971	mutant	0.0037603	TRUE
ENSDARG00000027357	cd2bp2	-1.11649	6.22196	2.27071e-07	1.35916e-05	3	32832042	32842383	protein_coding	CD2 (cytoplasmic tail) binding protein 2 [Source:ZFIN;Acc:ZDB-GENE-040426-925]	393936	42.9702	984	26.7878	mutant	0.00377845	TRUE
ENSDARG00000104537	cox7c	1.26009	5.29511	2.28428e-07	1.36238e-05	5	47726197	47727819	protein_coding	cytochrome c oxidase subunit 7C [Source:ZFIN;Acc:ZDB-GENE-030131-8062]	336118	47.8036	387	26.7762	mutant	0.00380103	TRUE
ENSDARG00000060521	rbm27	-0.617421	5.95539	2.38233e-07	1.41483e-05	9	54237100	54280035	protein_coding	RNA binding motif protein 27 [Source:ZFIN;Acc:ZDB-GENE-110411-31]	100332262	50.7106	3096	26.695	mutant	0.0039642	TRUE
ENSDARG00000041391	tmed10	0.722254	5.65474	2.39041e-07	1.41483e-05	20	46536598	46541843	protein_coding	transmembrane p24 trafficking protein 10 [Source:ZFIN;Acc:ZDB-GENE-030131-4915]	326716	44.0469	1747	26.6885	mutant	0.00397763	TRUE
ENSDARG00000100132	CU929402.1	-1.84375	2.54209	2.39773e-07	1.41483e-05	22	3232925	3234494	protein_coding	NULL	NA	40.6369	1570	26.6826	mutant	0.00398983	TRUE
ENSDARG00000078911	zgc:163098	-0.816772	5.37228	2.41748e-07	1.42144e-05	5	37290260	37312953	protein_coding	zgc:163098 [Source:ZFIN;Acc:ZDB-GENE-070410-141]	100037380	45.9766	1104	26.6667	mutant	0.00402269	TRUE
ENSDARG00000042590	rbm19	-0.762595	4.31525	2.44909e-07	1.43496e-05	6	45843193	45869164	protein_coding	RNA binding motif protein 19 [Source:ZFIN;Acc:ZDB-GENE-031125-3]	387255	44.0553	4012	26.6416	mutant	0.00407529	TRUE
ENSDARG00000069595	si:ch211-214c7.4	-0.60089	5.99335	2.46685e-07	1.4403e-05	1	45707219	45744854	protein_coding	si:ch211-214c7.4 [Source:ZFIN;Acc:ZDB-GENE-030131-6275]	560699	43.4214	5773	26.6277	mutant	0.00410485	TRUE
ENSDARG00000056885	per1a	-0.646462	6.73981	2.50504e-07	1.45748e-05	10	22809715	22831611	protein_coding	period circadian clock 1a [Source:ZFIN;Acc:ZDB-GENE-011220-1]	563926	47.1917	4209	26.598	mutant	0.00416839	TRUE
ENSDARG00000020645	slc7a3a	0.841482	5.91363	2.51862e-07	1.46027e-05	21	30502002	30537411	protein_coding	solute carrier family 7 member 3a [Source:ZFIN;Acc:ZDB-GENE-041114-206]	492363	43.561	2497	26.5875	mutant	0.00419098	TRUE
ENSDARG00000041449	spred1	0.572353	6.1385	2.57298e-07	1.48661e-05	17	52639492	52659119	protein_coding	sprouty related EVH1 domain containing 1 [Source:ZFIN;Acc:ZDB-GENE-040426-2338]	406513	49.5901	2989	26.5463	mutant	0.00428144	TRUE
ENSDARG00000062646	tet3	-0.656157	7.72615	2.63331e-07	1.5162e-05	5	14306475	14373662	protein_coding	tet methylcytosine dioxygenase 3 [Source:ZFIN;Acc:ZDB-GENE-060526-109]	103283056	46.2985	9709	26.5015	mutant	0.00438183	TRUE
ENSDARG00000013794	klf11b	-1.34428	3.78132	2.65888e-07	1.52564e-05	17	32365941	32370047	protein_coding	Kruppel-like factor 11b [Source:ZFIN;Acc:ZDB-GENE-061103-82]	559076	49.3697	1428	26.4829	mutant	0.00442437	TRUE
ENSDARG00000101735	chn1	0.89998	5.24777	2.69925e-07	1.53833e-05	9	2393764	2487171	protein_coding	chimerin 1 [Source:ZFIN;Acc:ZDB-GENE-040426-1934]	406273	41.8304	3207	26.4537	mutant	0.00449154	TRUE
ENSDARG00000102141	ptpn12	-1.40724	1.90328	2.70864e-07	1.53833e-05	4	17308	18211	protein_coding	protein tyrosine phosphatase non-receptor type 12 [Source:ZFIN;Acc:ZDB-GENE-040426-1441]	393642	59.0196	510	26.447	mutant	0.00450717	TRUE
ENSDARG00000044073	fuca2	0.897155	3.33752	2.70872e-07	1.53833e-05	17	6438051	6451801	protein_coding	alpha-L-fucosidase 2 [Source:ZFIN;Acc:ZDB-GENE-040822-39]	445487	45.8396	1983	26.447	mutant	0.00450731	TRUE
ENSDARG00000038608	sdhc	1.16133	4.53005	2.77401e-07	1.57005e-05	2	44192652	44199840	protein_coding	succinate dehydrogenase complex, subunit C, integral membrane protein [Source:ZFIN;Acc:ZDB-GENE-040801-26]	445129	43.5875	767	26.401	mutant	0.00461596	TRUE
ENSDARG00000104727	ino80da	-0.854199	4.17468	2.80163e-07	1.58031e-05	9	1187805	1200187	protein_coding	INO80 complex subunit Da [Source:ZFIN;Acc:ZDB-GENE-091204-416]	110440037	57.8985	2798	26.3818	mutant	0.00466192	TRUE
ENSDARG00000094730	acbd7	-1.11466	7.04522	2.9441e-07	1.65506e-05	16	28596555	28599328	protein_coding	acyl-CoA binding domain containing 7 [Source:ZFIN;Acc:ZDB-GENE-050913-108]	619256	36.0305	655	26.286	mutant	0.00489899	TRUE
ENSDARG00000019392	stat5a	-0.821658	3.82255	2.97764e-07	1.66828e-05	3	17251542	17331919	protein_coding	signal transducer and activator of transcription 5a [Source:ZFIN;Acc:ZDB-GENE-030820-2]	369197	50.4296	1746	26.2642	mutant	0.0049548	TRUE
ENSDARG00000099186	slc1a5	1.04083	4.10068	3.02632e-07	1.68987e-05	15	11643659	11671173	protein_coding	solute carrier family 1 member 5 [Source:ZFIN;Acc:ZDB-GENE-070501-4]	100002129	41.8439	3715	26.2328	mutant	0.0050358	TRUE
ENSDARG00000053753	mff	0.787302	4.57658	3.05176e-07	1.69837e-05	15	35226673	35252548	protein_coding	mitochondrial fission factor [Source:ZFIN;Acc:ZDB-GENE-040426-1510]	393508	48.951	1059	26.2167	mutant	0.00507813	TRUE
ENSDARG00000093799	setbp1	-0.481489	6.69144	3.06211e-07	1.69845e-05	5	52039067	52132978	protein_coding	SET binding protein 1 [Source:ZFIN;Acc:ZDB-GENE-060526-72]	796785	47.0183	4788	26.2101	mutant	0.00509535	TRUE
ENSDARG00000071011	cdk5r2a	0.733902	6.93538	3.22267e-07	1.78047e-05	6	13742899	13744681	protein_coding	cyclin-dependent kinase 5, regulatory subunit 2a (p39) [Source:ZFIN;Acc:ZDB-GENE-050417-22]	550231	51.318	1783	26.1114	mutant	0.00536253	TRUE
ENSDARG00000045824	zgc:101783	-1.31516	4.00078	3.23138e-07	1.78047e-05	25	19733704	19752145	protein_coding	zgc:101783 [Source:ZFIN;Acc:ZDB-GENE-040912-48]	c(447883, 100002706)	37.7065	1026	26.1062	mutant	0.00537701	TRUE
ENSDARG00000045842	zgc:113263	-0.749566	3.85218	3.26974e-07	1.79384e-05	4	5341592	5368158	protein_coding	zgc:113263 [Source:ZFIN;Acc:ZDB-GENE-050306-34]	503753	44.1102	6482	26.0835	mutant	0.00544085	TRUE
ENSDARG00000103494	usp43a	-0.778151	3.70542	3.27722e-07	1.79384e-05	6	19481394	19665114	protein_coding	ubiquitin specific peptidase 43a [Source:ZFIN;Acc:ZDB-GENE-100211-1]	563983	48.914	3499	26.079	mutant	0.00545329	TRUE
ENSDARG00000058679	zgc:114104	-0.961228	4.24828	3.30035e-07	1.79864e-05	21	11521163	11529370	protein_coding	zgc:114104 [Source:ZFIN;Acc:ZDB-GENE-050913-63]	569093	42.5128	2738	26.0655	mutant	0.00549177	TRUE
ENSDARG00000113393	golim4a	-1.62674	1.66502	3.30759e-07	1.79864e-05	18	5192343	5209258	protein_coding	golgi integral membrane protein 4a [Source:ZFIN;Acc:ZDB-GENE-041026-2]	100000956	38.1291	3795	26.0612	mutant	0.00550383	TRUE
ENSDARG00000037318	ddost	0.765088	5.0051	3.32138e-07	1.80025e-05	23	24227296	24234371	protein_coding	dolichyl-diphosphooligosaccharide--protein glycosyltransferase subunit (non-catalytic) [Source:ZFIN;Acc:ZDB-GENE-040426-2147]	406408	44.3737	1884	26.0532	mutant	0.00552678	TRUE
ENSDARG00000020834	si:dkey-230p4.1	-1.02175	6.30935	3.36118e-07	1.81591e-05	9	12905591	12953824	protein_coding	si:dkey-230p4.1 [Source:ZFIN;Acc:ZDB-GENE-081104-380]	564101	46.4958	802	26.0302	mutant	0.00559301	TRUE
ENSDARG00000036569	bach2a	-0.609275	4.04791	3.41648e-07	1.83981e-05	17	15559046	15742138	protein_coding	BTB and CNC homology 1, basic leucine zipper transcription factor 2a [Source:ZFIN;Acc:ZDB-GENE-120525-2]	557210	39.9116	5430	25.9987	mutant	0.00568502	TRUE
ENSDARG00000006923	cacna1ab	-1.04929	7.86803	3.43659e-07	1.84467e-05	11	30817943	31026335	protein_coding	calcium channel, voltage-dependent, P/Q type, alpha 1A subunit, b [Source:ZFIN;Acc:ZDB-GENE-090514-3]	569528	51.9749	819	25.9874	mutant	0.00571848	TRUE
ENSDARG00000055752	npas4a	1.22869	6.30165	3.4639e-07	1.85335e-05	14	30636955	30642819	protein_coding	neuronal PAS domain protein 4a [Source:ZFIN;Acc:ZDB-GENE-060616-396]	724016	47.4873	4736	25.9721	mutant	0.00576393	TRUE
ENSDARG00000013863	fam133b	-0.799248	5.46098	3.49952e-07	1.86641e-05	19	40335271	40347943	protein_coding	family with sequence similarity 133 member B [Source:ZFIN;Acc:ZDB-GENE-060503-229]	790942	45.0125	700	25.9523	mutant	0.0058232	TRUE
ENSDARG00000104126	ccpg1	-0.810931	3.74414	3.59729e-07	1.91242e-05	18	2189211	2202827	protein_coding	cell cycle progression 1 [Source:ZFIN;Acc:ZDB-GENE-041114-136]	103908643	52.755	853	25.8991	mutant	0.00598589	TRUE
ENSDARG00000103720	zgc:162730	0.771401	3.94283	3.62636e-07	1.92174e-05	15	13984879	13986761	protein_coding	zgc:162730 [Source:ZFIN;Acc:ZDB-GENE-030131-6366]	564559	46.8169	1775	25.8836	mutant	0.00603426	TRUE
ENSDARG00000039650	itm2cb	0.764733	6.54854	3.69942e-07	1.95423e-05	2	48284464	48298985	protein_coding	integral membrane protein 2Cb [Source:ZFIN;Acc:ZDB-GENE-030131-7806]	335863	43.4033	1857	25.8451	mutant	0.00615584	TRUE
ENSDARG00000101362	mibp	1.80118	2.60584	3.72586e-07	1.9588e-05	22	5118361	5122557	protein_coding	muscle-specific beta 1 integrin binding protein [Source:ZFIN;Acc:ZDB-GENE-030404-1]	64674	39.5856	863	25.8314	mutant	0.00619982	TRUE
ENSDARG00000045776	cnbpa	0.957894	5.04606	3.7316e-07	1.9588e-05	23	4699144	4705253	protein_coding	CCHC-type zinc finger, nucleic acid binding protein a [Source:ZFIN;Acc:ZDB-GENE-030131-5045]	326846	46.4864	994	25.8284	mutant	0.00620939	TRUE
ENSDARG00000038075	cyc1	0.840664	5.958	3.81051e-07	1.98689e-05	6	50381347	50390089	protein_coding	cytochrome c-1 [Source:ZFIN;Acc:ZDB-GENE-031105-2]	564379	49.5085	775	25.788	mutant	0.00634069	TRUE
ENSDARG00000040988	tpi1b	0.683582	7.02077	3.81927e-07	1.98689e-05	16	12236339	12254994	protein_coding	triosephosphate isomerase 1b [Source:ZFIN;Acc:ZDB-GENE-020416-4]	560753	47.4784	739	25.7836	mutant	0.00635527	TRUE
ENSDARG00000027749	hirip3	-1.14846	6.02189	3.82094e-07	1.98689e-05	3	15193521	15210491	protein_coding	HIRA interacting protein 3 [Source:ZFIN;Acc:ZDB-GENE-030131-5753]	100000570	47.3306	1948	25.7827	mutant	0.00635805	TRUE
ENSDARG00000006010	bmi1a	-0.680016	4.15516	3.83721e-07	1.98776e-05	24	17260001	17267235	protein_coding	bmi1 polycomb ring finger oncogene 1a [Source:ZFIN;Acc:ZDB-GENE-030131-224]	321505	39.7108	1942	25.7745	mutant	0.00638512	TRUE
ENSDARG00000044326	BX950188.1	-1.57855	3.04522	3.84652e-07	1.98776e-05	6	36465347	36542102	processed_transcript	NULL	NA	33.853	3143	25.7698	mutant	0.0064006	TRUE
ENSDARG00000095086	cfdp1	-0.717482	3.77544	3.93188e-07	2.02559e-05	18	22416051	22486767	protein_coding	craniofacial development protein 1 [Source:ZFIN;Acc:ZDB-GENE-030131-5736]	567870	41.9299	1741	25.7275	mutant	0.00654265	TRUE
ENSDARG00000089320	ccdc175	-1.8964	1.88512	3.95268e-07	2.03002e-05	17	14425219	14442570	protein_coding	coiled-coil domain containing 175 [Source:ZFIN;Acc:ZDB-GENE-101202-3]	557827	41.726	2387	25.7173	mutant	0.00657727	TRUE
ENSDARG00000056119	eef1g	0.794246	7.08825	3.96668e-07	2.03094e-05	14	26719691	26729289	protein_coding	eukaryotic translation elongation factor 1 gamma [Source:ZFIN;Acc:ZDB-GENE-020423-3]	195822	50.085	1177	25.7105	mutant	0.00660056	TRUE
ENSDARG00000074779	alms1	-0.630696	5.31568	4.03365e-07	2.0589e-05	13	9368619	9406159	protein_coding	ALMS1 centrosome and basal body associated protein [Source:ZFIN;Acc:ZDB-GENE-030131-4837]	561882	45.7677	3716	25.6782	mutant	0.006712	TRUE
ENSDARG00000054818	rpl32	0.767587	6.17884	4.13927e-07	2.10635e-05	22	31039091	31044066	protein_coding	ribosomal protein L32 [Source:ZFIN;Acc:ZDB-GENE-060331-105]	556556	46.3938	513	25.6283	mutant	0.00688775	TRUE
ENSDARG00000103791	nme2b.1	1.14877	5.16615	4.15693e-07	2.10888e-05	19	48117388	48120285	protein_coding	NME/NM23 nucleoside diphosphate kinase 2b, tandem duplicate 1 [Source:ZFIN;Acc:ZDB-GENE-000210-32]	30083	55.0366	546	25.6201	mutant	0.00691713	TRUE
ENSDARG00000042054	zgc:171971	-1.03868	4.62411	4.18271e-07	2.11551e-05	12	7268392	7280551	protein_coding	zgc:171971 [Source:ZFIN;Acc:ZDB-GENE-070928-37]	569690	39.2449	2013	25.6081	mutant	0.00696003	TRUE
ENSDARG00000105190	rhbdl3	1.59125	1.24853	4.29099e-07	2.1637e-05	6	18623492	18698669	protein_coding	rhomboid, veinlet-like 3 (Drosophila) [Source:ZFIN;Acc:ZDB-GENE-050417-2]	550128	45.4234	1846	25.5588	mutant	0.0071402	TRUE
ENSDARG00000041314	ndufb9	0.961538	5.30454	4.3205e-07	2.172e-05	16	6386941	6391275	protein_coding	NADH:ubiquinone oxidoreductase subunit B9 [Source:ZFIN;Acc:ZDB-GENE-030131-8364]	573021	50.2355	637	25.5456	mutant	0.0071893	TRUE
ENSDARG00000069548	zgc:162780	1.36031	0.923924	4.43816e-07	2.21586e-05	9	28693592	28696999	protein_coding	zgc:162780 [Source:ZFIN;Acc:ZDB-GENE-070410-92]	555377	41.7116	1297	25.4938	mutant	0.0073851	TRUE
ENSDARG00000100371	eef2b	0.641108	9.03954	4.44442e-07	2.21586e-05	2	57149002	57174954	protein_coding	eukaryotic translation elongation factor 2b [Source:ZFIN;Acc:ZDB-GENE-030131-5128]	326929	54.5518	2845	25.491	mutant	0.00739552	TRUE
ENSDARG00000005576	mphosph8	-0.719999	6.6664	4.44771e-07	2.21586e-05	9	21462467	21488976	protein_coding	M-phase phosphoprotein 8 [Source:ZFIN;Acc:ZDB-GENE-050309-191]	504061	45.3638	4109	25.4896	mutant	0.00740098	TRUE
ENSDARG00000013389	gabra4	-0.720318	5.89758	4.72742e-07	2.3356e-05	14	4610439	4682114	protein_coding	gamma-aminobutyric acid (GABA) A receptor, subunit alpha 4 [Source:ZFIN;Acc:ZDB-GENE-050417-360]	550520	49.5299	2659	25.372	mutant	0.00786643	TRUE
ENSDARG00000046012	slc47a1	1.11053	3.14304	4.74708e-07	2.3356e-05	21	39941184	39976240	protein_coding	solute carrier family 47 member 1 [Source:ZFIN;Acc:ZDB-GENE-050327-20]	541497	44.1093	1892	25.3639	mutant	0.00789914	TRUE
ENSDARG00000007836	ctsla	0.613895	5.76099	4.75238e-07	2.3356e-05	5	44804791	44810920	protein_coding	cathepsin La [Source:ZFIN;Acc:ZDB-GENE-030131-106]	321453	46.537	947	25.3618	mutant	0.00790796	TRUE
ENSDARG00000057940	dido1	-0.728191	7.95411	4.7543e-07	2.3356e-05	11	18531984	18557929	protein_coding	death inducer-obliterator 1 [Source:ZFIN;Acc:ZDB-GENE-030131-6117]	553277	44.453	12410	25.361	mutant	0.00791115	TRUE
ENSDARG00000005230	ssr2	0.728411	4.16346	4.75822e-07	2.3356e-05	19	11231083	11238721	protein_coding	signal sequence receptor, beta [Source:ZFIN;Acc:ZDB-GENE-010413-1]	83414	49.1338	621	25.3594	mutant	0.00791768	TRUE
ENSDARG00000078250	zgc:194398	-1.00877	4.96393	4.79862e-07	2.3485e-05	5	51102010	51104671	protein_coding	zgc:194398 [Source:ZFIN;Acc:ZDB-GENE-081022-111]	100189615	39.3689	2662	25.3431	mutant	0.0079849	TRUE
ENSDARG00000094857	dio2	1.69076	3.81627	4.90507e-07	2.39356e-05	17	16873417	16876752	protein_coding	iodothyronine deiodinase 2 [Source:ZFIN;Acc:ZDB-GENE-030327-4]	352937	44.8753	2166	25.3008	mutant	0.00816204	TRUE
ENSDARG00000008503	glcci1a	-0.607991	5.74167	5.17567e-07	2.51822e-05	19	25352289	25427255	protein_coding	glucocorticoid induced 1a [Source:ZFIN;Acc:ZDB-GENE-031010-41]	378997	50.311	2733	25.1972	mutant	0.00861232	TRUE
ENSDARG00000027017	ppp2r5a	-1.64481	5.31295	5.24544e-07	2.54473e-05	20	13175379	13311918	protein_coding	protein phosphatase 2, regulatory subunit B', alpha isoform [Source:ZFIN;Acc:ZDB-GENE-040724-174]	562460	42.0944	4364	25.1714	mutant	0.00872842	TRUE
ENSDARG00000038028	ndufa6	1.05063	4.69259	5.31911e-07	2.57296e-05	3	1182315	1186100	protein_coding	NADH:ubiquinone oxidoreductase subunit A6 [Source:ZFIN;Acc:ZDB-GENE-040426-1124]	393943	52.9625	827	25.1445	mutant	0.00885099	TRUE
ENSDARG00000029058	rbbp4	0.788133	4.28698	5.41844e-07	2.61119e-05	19	30999833	31007417	protein_coding	retinoblastoma binding protein 4 [Source:ZFIN;Acc:ZDB-GENE-030131-445]	321726	44.857	2168	25.1088	mutant	0.00901629	TRUE
ENSDARG00000045289	gpr137c	-1.02198	3.53009	5.42951e-07	2.61119e-05	17	14965570	15012127	protein_coding	G protein-coupled receptor 137c [Source:ZFIN;Acc:ZDB-GENE-041114-145]	492792	48.3944	1775	25.1049	mutant	0.00903471	TRUE
ENSDARG00000023858	ccdc174	-0.608576	4.14833	5.46808e-07	2.62216e-05	6	40429773	40435025	protein_coding	coiled-coil domain containing 174 [Source:ZFIN;Acc:ZDB-GENE-050320-54]	541361	43.4514	751	25.0912	mutant	0.00909888	TRUE
ENSDARG00000033170	sult2st1	1.26179	1.12736	5.49625e-07	2.62809e-05	12	630295	645972	protein_coding	sulfotransferase family 2, cytosolic sulfotransferase 1 [Source:ZFIN;Acc:ZDB-GENE-030219-114]	338214	47.9981	1074	25.0813	mutant	0.00914576	TRUE
ENSDARG00000046087	brd2b	-0.794226	4.72003	5.53409e-07	2.6386e-05	16	48714048	48747788	protein_coding	bromodomain containing 2b [Source:ZFIN;Acc:ZDB-GENE-070220-1]	569354	47.4829	1447	25.0681	mutant	0.00920872	TRUE
ENSDARG00000052419	ankrd12	-0.609873	7.73902	5.56377e-07	2.63925e-05	2	54696042	54786748	protein_coding	ankyrin repeat domain 12 [Source:ZFIN;Acc:ZDB-GENE-040426-846]	393119	46.9345	4043	25.0578	mutant	0.00925811	TRUE
ENSDARG00000040944	ntd5	1.12902	1.81763	5.56903e-07	2.63925e-05	16	13568697	13595027	protein_coding	ntl-dependent gene 5 [Source:ZFIN;Acc:ZDB-GENE-031030-7]	386628	45.7494	1788	25.056	mutant	0.00926687	TRUE
ENSDARG00000092553	slc25a5	0.901202	8.95243	5.58303e-07	2.63925e-05	14	32881625	32884138	protein_coding	solute carrier family 25 member 5 [Source:ZFIN;Acc:ZDB-GENE-020419-9]	192321	50.4258	1116	25.0511	mutant	0.00929016	TRUE
ENSDARG00000015472	gpc4	0.618549	4.94824	5.68416e-07	2.67944e-05	14	31090151	31151148	protein_coding	glypican 4 [Source:ZFIN;Acc:ZDB-GENE-011119-1]	118437	45.7729	3998	25.0165	mutant	0.00945844	TRUE
ENSDARG00000117445	CABZ01067151.2	-1.44798	3.40111	5.71938e-07	2.68843e-05	1	54159959	54173322	lincRNA	NULL	NA	38.6697	2661	25.0046	mutant	0.00951704	TRUE
ENSDARG00000077405	psip1b	-1.21778	6.20882	5.80169e-07	2.71944e-05	23	45200481	45368589	protein_coding	PC4 and SFRS1 interacting protein 1b [Source:ZFIN;Acc:ZDB-GENE-030131-3273]	c(407619, 402866)	43.6123	4494	24.977	mutant	0.00965402	TRUE
ENSDARG00000028327	gmfb	0.7419	5.61611	5.92261e-07	2.76832e-05	13	36585399	36593618	protein_coding	glia maturation factor, beta [Source:ZFIN;Acc:ZDB-GENE-040426-2114]	406384	40.8741	1430	24.9373	mutant	0.00985523	TRUE
ENSDARG00000031435	TXN	0.818799	4.70035	5.98798e-07	2.79104e-05	1	40263671	40270561	protein_coding	thioredoxin [Source:HGNC Symbol;Acc:HGNC:12435]	336637	38.8469	729	24.9161	mutant	0.009964	TRUE
ENSDARG00000012763	arl13b	-0.810053	4.78684	6.01907e-07	2.79769e-05	1	33668236	33694795	protein_coding	ADP-ribosylation factor-like 13b [Source:ZFIN;Acc:ZDB-GENE-021217-3]	286784	40.759	2153	24.9061	mutant	0.0100157	FALSE
ENSDARG00000077721	knop1	-1.53461	4.65326	6.05724e-07	2.80759e-05	1	54683655	54694012	protein_coding	lysine-rich nucleolar protein 1 [Source:ZFIN;Acc:ZDB-GENE-090313-76]	558776	40.5122	1289	24.8939	mutant	0.0100792	TRUE
ENSDARG00000062347	mtus2a	-0.733148	7.05769	6.1861e-07	2.85935e-05	10	24504292	24622317	protein_coding	microtubule associated tumor suppressor candidate 2a [Source:ZFIN;Acc:ZDB-GENE-091204-75]	556195	49.6333	4705	24.8534	mutant	0.0102937	FALSE
ENSDARG00000105972	CABZ01050944.1	-0.898025	4.43301	6.2078e-07	2.86144e-05	3	24793921	24909245	protein_coding	protein shisa-9-like [Source:NCBI gene;Acc:100535636]	100535636	50.7626	2098	24.8466	mutant	0.0103298	FALSE
ENSDARG00000104710	psip1a	-0.972011	3.80169	6.24263e-07	2.86424e-05	1	28089703	28195267	protein_coding	PC4 and SFRS1 interacting protein 1a [Source:ZFIN;Acc:ZDB-GENE-050522-104]	553760	38.0862	1578	24.8358	mutant	0.0103877	FALSE
ENSDARG00000060041	lig1	-0.91778	4.2971	6.24831e-07	2.86424e-05	2	44301276	44344321	protein_coding	ligase I, DNA, ATP-dependent [Source:ZFIN;Acc:ZDB-GENE-110404-2]	556995	46.3353	3561	24.8341	mutant	0.0103972	FALSE
ENSDARG00000017988	dse	0.893045	3.33852	6.30984e-07	2.8694e-05	20	535458	557724	protein_coding	dermatan sulfate epimerase [Source:ZFIN;Acc:ZDB-GENE-041001-202]	568713	51.0333	3726	24.8152	mutant	0.0104996	FALSE
ENSDARG00000026902	cryzl1	0.911268	3.3843	6.32405e-07	2.8694e-05	1	47089501	47105214	protein_coding	crystallin, zeta (quinone reductase)-like 1 [Source:ZFIN;Acc:ZDB-GENE-040718-378]	436906	44.6418	650	24.8109	mutant	0.0105232	FALSE
ENSDARG00000000529	ofd1	-0.827187	3.68906	6.33458e-07	2.8694e-05	9	54716436	54743987	protein_coding	OFD1 centriole and centriolar satellite protein [Source:ZFIN;Acc:ZDB-GENE-030131-5427]	327216	50.7963	2951	24.8076	mutant	0.0105407	FALSE
ENSDARG00000097863	si:dkeyp-84f3.9	-0.592817	4.95245	6.3542e-07	2.8694e-05	16	25074029	25080476	protein_coding	si:dkeyp-84f3.9 [Source:ZFIN;Acc:ZDB-GENE-131127-66]	562992	40.8811	4381	24.8017	mutant	0.0105734	FALSE
ENSDARG00000117758	CABZ01050280.1	-0.845231	4.43423	6.36733e-07	2.8694e-05	2	54430632	54447713	lincRNA	NULL	NA	43.2196	3311	24.7977	mutant	0.0105952	FALSE
ENSDARG00000006370	atp6v1h	0.826565	6.04697	6.37892e-07	2.8694e-05	2	30786773	30846927	protein_coding	ATPase H+ transporting V1 subunit H [Source:ZFIN;Acc:ZDB-GENE-021219-2]	286779	48.9112	1496	24.7942	mutant	0.0106145	FALSE
ENSDARG00000081299	BX936308.1	-1.11337	5.40074	6.39414e-07	2.8694e-05	3	15694215	15706767	processed_transcript	NULL	NA	49.7483	596	24.7896	mutant	0.0106398	TRUE
ENSDARG00000098689	ptpn23b	-0.80406	4.56929	6.39753e-07	2.8694e-05	19	19241372	19270755	protein_coding	protein tyrosine phosphatase, non-receptor type 23, b [Source:ZFIN;Acc:ZDB-GENE-060503-179]	560417	46.2092	3964	24.7886	mutant	0.0106455	FALSE
ENSDARG00000097772	si:ch211-185a18.2	-0.85522	2.90399	6.62628e-07	2.96401e-05	17	11072942	11368662	protein_coding	si:ch211-185a18.2 [Source:ZFIN;Acc:ZDB-GENE-120119-1]	100884142	49.4946	5616	24.7209	mutant	0.0110261	FALSE
ENSDARG00000103379	pax6a	-0.886865	4.4667	6.70896e-07	2.99295e-05	25	15029041	15049781	protein_coding	paired box 6a [Source:ZFIN;Acc:ZDB-GENE-990415-200]	30567	46.7485	922	24.697	mutant	0.0111637	FALSE
ENSDARG00000054063	arpc4	0.756253	3.33025	6.75158e-07	2.99925e-05	6	40743367	40778294	protein_coding	actin related protein 2/3 complex, subunit 4 [Source:ZFIN;Acc:ZDB-GENE-010724-9]	114456	41.0262	1042	24.6848	mutant	0.0112346	FALSE
ENSDARG00000101719	pargl	-0.969989	3.54212	6.76184e-07	2.99925e-05	10	45205407	45230081	protein_coding	poly (ADP-ribose) glycohydrolase, like [Source:ZFIN;Acc:ZDB-GENE-090313-286]	797792	48.9551	2033	24.6818	mutant	0.0112517	FALSE
ENSDARG00000095397	znf1170	-1.57577	0.787974	6.77715e-07	2.99925e-05	22	2504524	2505296	protein_coding	zinc finger protein 1170 [Source:ZFIN;Acc:ZDB-GENE-081031-81]	NA	43.4077	493	24.6775	mutant	0.0112772	TRUE
ENSDARG00000043249	irf1b	-1.13003	1.75391	6.85659e-07	3.02636e-05	21	45626136	45633317	protein_coding	interferon regulatory factor 1b [Source:ZFIN;Acc:ZDB-GENE-041114-13]	792160	48.0976	1906	24.655	mutant	0.0114094	TRUE
ENSDARG00000037038	psmc6	0.617562	4.56564	7.01577e-07	3.08842e-05	20	9763364	9776334	protein_coding	proteasome 26S subunit, ATPase 6 [Source:ZFIN;Acc:ZDB-GENE-030131-304]	321585	46.6806	1198	24.6108	mutant	0.0116742	FALSE
ENSDARG00000032129	gtf2f1	-0.76748	4.78401	7.15532e-07	3.1366e-05	3	33921971	33941875	protein_coding	general transcription factor IIF, polypeptide 1 [Source:ZFIN;Acc:ZDB-GENE-030131-4557]	325832	45.351	1036	24.5728	mutant	0.0119065	FALSE
ENSDARG00000041071	jagn1a	1.39153	1.50663	7.1629e-07	3.1366e-05	9	30108641	30111105	protein_coding	jagunal homolog 1a [Source:ZFIN;Acc:ZDB-GENE-041010-80]	449830	38.4615	1248	24.5708	mutant	0.0119191	TRUE
ENSDARG00000074060	map3k14a	-0.638748	4.36087	7.28415e-07	3.18132e-05	3	37707432	37742595	protein_coding	mitogen-activated protein kinase kinase kinase 14a [Source:ZFIN;Acc:ZDB-GENE-120215-80]	100004261	48.5945	2846	24.5385	mutant	0.0121208	FALSE
ENSDARG00000088293	doc2b	-0.58393	4.17085	7.36684e-07	3.20901e-05	5	60919378	61329656	protein_coding	double C2-like domains, beta [Source:ZFIN;Acc:ZDB-GENE-090615-1]	100006713	49.5639	2080	24.5167	mutant	0.0122584	FALSE
ENSDARG00000095724	si:ch211-196c10.15	-1.02033	3.51364	7.43506e-07	3.23027e-05	8	23190986	23194408	protein_coding	si:ch211-196c10.15 [Source:ZFIN;Acc:ZDB-GENE-141216-138]	103911503	36.8975	3423	24.4989	mutant	0.0123719	TRUE
ENSDARG00000035133	pho	-0.752064	5.6123	7.45769e-07	3.23167e-05	5	62319217	62335694	protein_coding	phoenix [Source:ZFIN;Acc:ZDB-GENE-030131-5935]	334003	39.6666	8579	24.4931	mutant	0.0124096	FALSE
ENSDARG00000055751	fosb	0.980368	2.84122	7.52228e-07	3.24388e-05	18	36769758	36774965	protein_coding	FBJ murine osteosarcoma viral oncogene homolog B [Source:ZFIN;Acc:ZDB-GENE-041114-181]	492346	51.1449	1420	24.4765	mutant	0.0125171	FALSE
ENSDARG00000097673	FP016235.1	-1.12346	2.10608	7.52485e-07	3.24388e-05	7	65756041	65757798	lincRNA	NULL	NA	37.603	1335	24.4758	mutant	0.0125214	TRUE
ENSDARG00000038785	abcf2a	0.818137	5.40896	7.55943e-07	3.25036e-05	2	32505554	32513538	protein_coding	ATP-binding cassette, sub-family F (GCN20), member 2a [Source:ZFIN;Acc:ZDB-GENE-030131-8714]	336770	46.211	2356	24.467	mutant	0.0125789	FALSE
ENSDARG00000044625	pcf11	-0.878982	7.0396	7.66843e-07	3.28873e-05	21	22878834	22888375	protein_coding	PCF11 cleavage and polyadenylation factor subunit [Source:ZFIN;Acc:ZDB-GENE-041114-175]	492341	42.0017	1246	24.4394	mutant	0.0127603	FALSE
ENSDARG00000037962	psmb7	0.797866	4.10439	7.70699e-07	3.29677e-05	21	8341774	8352095	protein_coding	proteasome subunit beta 7 [Source:ZFIN;Acc:ZDB-GENE-001208-4]	64278	50.6271	861	24.4297	mutant	0.0128244	FALSE
ENSDARG00000070735	rnd2	0.776357	2.94531	7.78157e-07	3.32014e-05	3	19850937	19899914	protein_coding	Rho family GTPase 2 [Source:ZFIN;Acc:ZDB-GENE-030616-177]	751645	52.6359	1214	24.4112	mutant	0.0129485	FALSE
ENSDARG00000104311	scmh1	-0.941343	3.00445	7.83119e-07	3.33276e-05	16	35555029	35586411	protein_coding	Scm polycomb group protein homolog 1 [Source:ZFIN;Acc:ZDB-GENE-070410-82]	c(101883783, 100037329)	45.776	2251	24.3989	mutant	0.0130311	FALSE
ENSDARG00000074552	ndufs7	1.05167	5.29263	7.85533e-07	3.33451e-05	11	5842632	5852715	protein_coding	NADH:ubiquinone oxidoreductase core subunit S7 [Source:ZFIN;Acc:ZDB-GENE-041111-261]	796997	48.3775	884	24.393	mutant	0.0130713	TRUE
ENSDARG00000040635	rnf11b	-0.681038	5.10683	7.93609e-07	3.36022e-05	8	16424722	16464453	protein_coding	ring finger protein 11b [Source:ZFIN;Acc:ZDB-GENE-050913-69]	100150568	45.583	1698	24.3733	mutant	0.0132057	FALSE
ENSDARG00000013475	cct4	0.961805	5.08928	8.13676e-07	3.43644e-05	1	53701801	53714885	protein_coding	chaperonin containing TCP1, subunit 4 (delta) [Source:ZFIN;Acc:ZDB-GENE-040426-1421]	393555	53.8662	1914	24.3252	mutant	0.0135396	FALSE
ENSDARG00000040302	osgin2	-0.860207	2.83708	8.3274e-07	3.50805e-05	16	23880004	23885482	protein_coding	oxidative stress induced growth inhibitor family member 2 [Source:ZFIN;Acc:ZDB-GENE-081028-57]	570268	46.3977	1735	24.2806	mutant	0.0138568	FALSE
ENSDARG00000023903	atf2	-0.759187	3.66214	8.36895e-07	3.51665e-05	9	2343096	2382588	protein_coding	activating transcription factor 2 [Source:ZFIN;Acc:ZDB-GENE-030911-8]	100006516	55.4194	1581	24.271	mutant	0.0139259	FALSE
ENSDARG00000104768	akap17a	-1.08264	4.03555	8.39826e-07	3.52008e-05	9	55748544	55772937	protein_coding	A kinase (PRKA) anchor protein 17A [Source:ZFIN;Acc:ZDB-GENE-040426-1460]	393655	46.2533	3790	24.2643	mutant	0.0139747	TRUE
ENSDARG00000091628	cspp1b	-0.973067	4.56175	8.54961e-07	3.57451e-05	2	42039036	42071558	protein_coding	centrosome and spindle pole associated protein 1b [Source:ZFIN;Acc:ZDB-GENE-070912-619]	570598	47.5254	1475	24.2299	mutant	0.0142266	FALSE
ENSDARG00000044562	cycsb	0.891475	6.90461	8.65668e-07	3.61021e-05	6	10910589	10912424	protein_coding	cytochrome c, somatic b [Source:ZFIN;Acc:ZDB-GENE-040625-38]	415158	41.3292	963	24.2059	mutant	0.0144047	FALSE
ENSDARG00000052747	gpatch3	-0.853741	4.32824	8.86016e-07	3.68583e-05	16	53590586	53601602	protein_coding	G patch domain containing 3 [Source:ZFIN;Acc:ZDB-GENE-070112-902]	791148	51.7544	2166	24.1612	mutant	0.0147433	FALSE
ENSDARG00000103831	ankrd13c	0.67229	5.14045	8.91625e-07	3.69085e-05	11	45401608	45420334	protein_coding	ankyrin repeat domain 13C [Source:ZFIN;Acc:ZDB-GENE-030131-3892]	325167	47.7951	3232	24.149	mutant	0.0148366	FALSE
ENSDARG00000033182	arl4ab	0.669126	3.87679	8.9166e-07	3.69085e-05	19	31339305	31341850	protein_coding	ADP-ribosylation factor-like 4ab [Source:ZFIN;Acc:ZDB-GENE-030219-167]	338267	45.6751	1896	24.1489	mutant	0.0148372	FALSE
ENSDARG00000015649	rap2c	0.649521	4.9508	8.97376e-07	3.69702e-05	14	30975163	30983011	protein_coding	RAP2C, member of RAS oncogene family [Source:ZFIN;Acc:ZDB-GENE-041024-1]	474323	47.1536	1862	24.1366	mutant	0.0149323	FALSE
ENSDARG00000008740	esf1	-0.887597	4.7103	8.97593e-07	3.69702e-05	1	51202984	51219965	protein_coding	ESF1, nucleolar pre-rRNA processing protein, homolog (S. cerevisiae) [Source:ZFIN;Acc:ZDB-GENE-030131-4917]	326718	46.0103	1554	24.1362	mutant	0.0149359	FALSE
ENSDARG00000077053	ppfia3	-0.676738	8.18667	9.06949e-07	3.72633e-05	3	30044011	30123113	protein_coding	PTPRF interacting protein alpha 3 [Source:ZFIN;Acc:ZDB-GENE-100311-3]	567230	54.1554	1845	24.1162	mutant	0.0150916	FALSE
ENSDARG00000074337	cbfa2t2	-1.00295	4.92989	9.17113e-07	3.75881e-05	6	57634360	57722816	protein_coding	CBFA2/RUNX1 partner transcriptional co-repressor 2 [Source:ZFIN;Acc:ZDB-GENE-070209-1]	767652	52.3326	775	24.0947	mutant	0.0152608	TRUE
ENSDARG00000013414	lin7a	0.584867	5.21491	9.21993e-07	3.76953e-05	4	21751762	21851473	protein_coding	lin-7 homolog A (C. elegans) [Source:ZFIN;Acc:ZDB-GENE-040426-1665]	393682	39.809	2723	24.0845	mutant	0.015342	FALSE
ENSDARG00000054980	ebna1bp2	-0.817116	4.1276	9.26983e-07	3.78063e-05	2	13694450	13721149	protein_coding	EBNA1 binding protein 2 [Source:ZFIN;Acc:ZDB-GENE-030131-6989]	335049	35.3228	4944	24.0741	mutant	0.015425	FALSE
ENSDARG00000103949	zbtb12.1	-1.04331	2.48271	9.30758e-07	3.78675e-05	19	26937543	26943936	protein_coding	zinc finger and BTB domain containing 12, tandem duplicate 1 [Source:ZFIN;Acc:ZDB-GENE-060503-875]	559143	49.6256	1469	24.0663	mutant	0.0154878	TRUE
ENSDARG00000036162	hnrnpa0b	0.603135	6.49255	9.55594e-07	3.87024e-05	14	38845674	38848166	protein_coding	heterogeneous nuclear ribonucleoprotein A0b [Source:ZFIN;Acc:ZDB-GENE-030131-6154]	334222	47.8482	1293	24.0156	mutant	0.0159011	FALSE
ENSDARG00000060813	plekha7a	-0.735644	4.01486	9.55931e-07	3.87024e-05	18	27101096	27307129	protein_coding	pleckstrin homology domain containing, family A member 7a [Source:ZFIN;Acc:ZDB-GENE-050419-75]	571486	46.7099	4801	24.0149	mutant	0.0159067	FALSE
ENSDARG00000052928	arf6b	0.646109	4.67209	9.59518e-07	3.8711e-05	17	45731865	45734459	protein_coding	ADP-ribosylation factor 6b [Source:ZFIN;Acc:ZDB-GENE-030131-9056]	100003206	43.1158	2174	24.0077	mutant	0.0159664	FALSE
ENSDARG00000030887	phf23a	-0.612896	3.83816	9.60796e-07	3.8711e-05	5	24240318	24245218	protein_coding	PHD finger protein 23a [Source:ZFIN;Acc:ZDB-GENE-050320-67]	541372	43.6356	1230	24.0051	mutant	0.0159876	FALSE
ENSDARG00000045147	tmem184ba	0.642608	3.85517	1.01863e-06	4.08497e-05	12	19320657	19340220	protein_coding	transmembrane protein 184ba [Source:ZFIN;Acc:ZDB-GENE-050417-219]	550413	41.0754	3785	23.8926	mutant	0.01695	FALSE
ENSDARG00000099572	hmgn2	0.632088	5.93249	1.01879e-06	4.08497e-05	16	51180938	51184126	protein_coding	high mobility group nucleosomal binding domain 2 [Source:ZFIN;Acc:ZDB-GENE-051030-81]	569904	37.8431	1020	23.8923	mutant	0.0169526	FALSE
ENSDARG00000117244	FO704797.1	-0.596691	5.51466	1.03385e-06	4.13542e-05	17	43708399	43718395	lincRNA	NULL	NA	47.0684	4298	23.864	mutant	0.0172033	FALSE
ENSDARG00000100742	reep5	0.70711	5.97734	1.04231e-06	4.1575e-05	10	6496185	6518065	protein_coding	receptor accessory protein 5 [Source:ZFIN;Acc:ZDB-GENE-030131-9181]	337237	45.1378	1234	23.8484	mutant	0.017344	FALSE
ENSDARG00000080410	CR385068.1	-2.85025	5.11124	1.04437e-06	4.1575e-05	19	16061826	16061961	snRNA	NULL	NA	47.0588	136	23.8445	mutant	0.0173783	TRUE
ENSDARG00000032606	sept8a	-0.670713	5.4819	1.05231e-06	4.1791e-05	21	43328685	43374893	protein_coding	septin 8a [Source:ZFIN;Acc:ZDB-GENE-030131-309]	321590	47.6773	1389	23.83	mutant	0.0175104	FALSE
ENSDARG00000012387	pdha1a	0.63375	7.07259	1.06294e-06	4.21125e-05	5	24031314	24044877	protein_coding	pyruvate dehydrogenase E1 alpha 1 subunit a [Source:ZFIN;Acc:ZDB-GENE-040426-2719]	406702	46.3427	1914	23.8106	mutant	0.0176872	FALSE
ENSDARG00000099307	si:dkey-10p5.10	0.921313	3.53832	1.08663e-06	4.2917e-05	6	18520859	18523946	protein_coding	si:dkey-10p5.10 [Source:ZFIN;Acc:ZDB-GENE-120215-130]	NA	42.0935	898	23.7682	mutant	0.0180816	FALSE
ENSDARG00000015221	nsrp1	-1.2692	4.75096	1.0884e-06	4.2917e-05	21	40402508	40413191	protein_coding	nuclear speckle splicing regulatory protein 1 [Source:ZFIN;Acc:ZDB-GENE-030131-2646]	323926	46.3158	1330	23.7651	mutant	0.018111	TRUE
ENSDARG00000068480	map7d2a	-0.849709	6.9632	1.1149e-06	4.38581e-05	5	23957572	24000211	protein_coding	MAP7 domain containing 2a [Source:ZFIN;Acc:ZDB-GENE-060526-150]	100005195	48.0922	3709	23.7188	mutant	0.018552	FALSE
ENSDARG00000071055	ZNF512B	-0.541647	5.91347	1.13714e-06	4.46114e-05	23	13375359	13516852	protein_coding	zinc finger protein 512B [Source:HGNC Symbol;Acc:HGNC:29212]	101885988	49.0514	3953	23.6808	mutant	0.0189221	FALSE
ENSDARG00000045620	nansa	0.790495	3.21929	1.13941e-06	4.46114e-05	1	12335816	12344792	protein_coding	N-acetylneuraminic acid synthase a [Source:ZFIN;Acc:ZDB-GENE-030131-1500]	322780	45.6978	1383	23.6769	mutant	0.0189599	FALSE
ENSDARG00000019398	psma6a	0.899188	3.07011	1.14555e-06	4.47462e-05	17	12955390	12966907	protein_coding	proteasome subunit alpha 6a [Source:ZFIN;Acc:ZDB-GENE-020326-1]	171585	47.4114	918	23.6666	mutant	0.0190619	FALSE
ENSDARG00000038868	en2b	-1.15439	4.37084	1.15505e-06	4.50117e-05	2	29976419	29979956	protein_coding	engrailed homeobox 2b [Source:ZFIN;Acc:ZDB-GENE-980526-40]	30238	39.8356	1825	23.6507	mutant	0.01922	TRUE
ENSDARG00000013979	ndfip1	0.53709	6.37399	1.16357e-06	4.52378e-05	14	23717165	23726768	protein_coding	Nedd4 family interacting protein 1 [Source:ZFIN;Acc:ZDB-GENE-030131-2767]	324047	41.5385	1820	23.6365	mutant	0.0193618	FALSE
ENSDARG00000058089	rprd2a	-0.740034	5.68287	1.18422e-06	4.59333e-05	19	8893952	8926575	protein_coding	regulation of nuclear pre-mRNA domain containing 2a [Source:ZFIN;Acc:ZDB-GENE-030131-6641]	334701	45.9174	4262	23.6027	mutant	0.0197054	FALSE
ENSDARG00000054010	scaf1	-0.852702	8.44104	1.24243e-06	4.80793e-05	3	32477782	32490621	protein_coding	SR-related CTD-associated factor 1 [Source:ZFIN;Acc:ZDB-GENE-120215-214]	553490	46.3773	5783	23.5104	mutant	0.0206741	FALSE
ENSDARG00000059965	camsap2b	-0.753141	6.45624	1.2596e-06	4.86307e-05	2	45300512	45376408	protein_coding	calmodulin regulated spectrin-associated protein family, member 2b [Source:ZFIN;Acc:ZDB-GENE-070912-80]	NA	46.3983	561	23.4839	mutant	0.0209598	FALSE
ENSDARG00000041904	ankzf1	-0.957552	3.8511	1.26676e-06	4.87937e-05	9	12834414	12886108	protein_coding	ankyrin repeat and zinc finger peptidyl tRNA hydrolase 1 [Source:ZFIN;Acc:ZDB-GENE-050309-80]	553307	45.0211	1744	23.473	mutant	0.0210789	FALSE
ENSDARG00000019335	hes6	0.903802	4.24938	1.27486e-06	4.88989e-05	2	48288461	48304696	protein_coding	hes family bHLH transcription factor 6 [Source:ZFIN;Acc:ZDB-GENE-030828-5]	373116	52.0666	710	23.4608	mutant	0.0212137	FALSE
ENSDARG00000026664	uri1	-0.768685	5.51659	1.27537e-06	4.88989e-05	18	14693682	14705999	protein_coding	URI1 prefoldin like chaperone [Source:ZFIN;Acc:ZDB-GENE-050913-30]	560572	42.0358	1592	23.46	mutant	0.0212221	FALSE
ENSDARG00000090309	ubxn1	-0.619046	4.35348	1.30367e-06	4.98693e-05	14	45471642	45482605	protein_coding	UBX domain protein 1 [Source:ZFIN;Acc:ZDB-GENE-030131-792]	322073	48.7305	670	23.4178	mutant	0.0216931	FALSE
ENSDARG00000103737	si:ch211-230g14.6	-1.15895	2.51996	1.34198e-06	5.1217e-05	5	13521081	13541052	protein_coding	si:ch211-230g14.6 [Source:ZFIN;Acc:ZDB-GENE-081105-134]	NA	51.5803	791	23.3621	mutant	0.0223306	TRUE
ENSDARG00000006242	ptp4a1	0.773811	6.82576	1.34788e-06	5.13244e-05	11	11267493	11274919	protein_coding	protein tyrosine phosphatase 4A1 [Source:ZFIN;Acc:ZDB-GENE-041121-11]	493615	44.4902	821	23.3536	mutant	0.0224288	FALSE
ENSDARG00000103725	znf341	-0.894177	2.84797	1.36223e-06	5.17523e-05	23	43489182	43519742	protein_coding	zinc finger protein 341 [Source:ZFIN;Acc:ZDB-GENE-080204-99]	100136854	49.0903	2968	23.3333	mutant	0.0226675	FALSE
ENSDARG00000044847	zgc:171599	-0.890522	3.80073	1.39091e-06	5.26766e-05	17	49631844	49637023	protein_coding	zgc:171599 [Source:ZFIN;Acc:ZDB-GENE-080219-33]	796475	40.4976	1889	23.2932	mutant	0.0231448	FALSE
ENSDARG00000041243	setdb1a	-0.473313	5.96474	1.39289e-06	5.26766e-05	19	9111550	9147533	protein_coding	SET domain bifurcated histone lysine methyltransferase 1a [Source:ZFIN;Acc:ZDB-GENE-030131-2421]	553292	42.1214	4840	23.2905	mutant	0.0231777	FALSE
ENSDARG00000075445	psmb5	0.840522	5.58952	1.41159e-06	5.32626e-05	2	38373272	38392575	protein_coding	proteasome subunit beta 5 [Source:ZFIN;Acc:ZDB-GENE-990415-215]	30387	48.3945	1308	23.2648	mutant	0.0234888	FALSE
ENSDARG00000019230	rpl7a	0.903628	7.70973	1.41726e-06	5.33559e-05	5	33284144	33287691	protein_coding	ribosomal protein L7a [Source:ZFIN;Acc:ZDB-GENE-031001-9]	337010	50.5313	816	23.2571	mutant	0.0235833	FALSE
ENSDARG00000009534	wls	0.656503	4.57868	1.43374e-06	5.37348e-05	2	10342177	10386738	protein_coding	Wnt ligand secretion mediator [Source:ZFIN;Acc:ZDB-GENE-040426-2161]	406420	45.6189	2545	23.2349	mutant	0.0238574	FALSE
ENSDARG00000036678	trmt10a	-0.919369	2.91505	1.43692e-06	5.37348e-05	7	18702534	18712554	protein_coding	tRNA methyltransferase 10A [Source:ZFIN;Acc:ZDB-GENE-130530-594]	560222	39.858	1143	23.2306	mutant	0.0239104	FALSE
ENSDARG00000004906	stip1	-0.644587	6.08961	1.43702e-06	5.37348e-05	5	66807179	66823794	protein_coding	stress-induced phosphoprotein 1 [Source:ZFIN;Acc:ZDB-GENE-041121-17]	493606	44.9415	730	23.2305	mutant	0.023912	FALSE
ENSDARG00000075043	si:dkeyp-123h10.2	-0.612741	5.83131	1.44745e-06	5.40037e-05	1	50847783	50859054	protein_coding	si:dkeyp-123h10.2 [Source:ZFIN;Acc:ZDB-GENE-090313-376]	100536832	42.6538	1862	23.2166	mutant	0.0240856	FALSE
ENSDARG00000035400	btf3	0.859316	6.86942	1.45953e-06	5.43324e-05	5	34987448	34997630	protein_coding	basic transcription factor 3 [Source:ZFIN;Acc:ZDB-GENE-030131-8731]	556625	47.305	954	23.2006	mutant	0.0242866	FALSE
ENSDARG00000039966	prom1a	0.597164	6.3918	1.47812e-06	5.49017e-05	14	46456091	46617228	protein_coding	prominin 1a [Source:ZFIN;Acc:ZDB-GENE-030131-1577]	322857	46.8975	3051	23.1762	mutant	0.024596	FALSE
ENSDARG00000103774	limch1b	-0.685025	5.99343	1.49459e-06	5.53898e-05	14	16813816	17027395	protein_coding	LIM and calponin homology domains 1b [Source:ZFIN;Acc:ZDB-GENE-030131-9210]	557200	46.1576	613	23.1549	mutant	0.02487	FALSE
ENSDARG00000007045	cnot4a	-0.932307	5.09235	1.53581e-06	5.67908e-05	25	20004835	20024860	protein_coding	CCR4-NOT transcription complex, subunit 4a [Source:ZFIN;Acc:ZDB-GENE-090313-262]	569055	50.4864	1491	23.1026	mutant	0.0255558	FALSE
ENSDARG00000117369	FO834799.2	-1.03565	3.53331	1.55169e-06	5.72509e-05	25	37466657	37476172	lincRNA	NULL	NA	51.566	3369	23.0828	mutant	0.0258202	TRUE
ENSDARG00000036868	tbpl1	0.820796	2.36558	1.5845e-06	5.8332e-05	23	31596194	31605592	protein_coding	TBP-like 1 [Source:ZFIN;Acc:ZDB-GENE-040520-2]	403035	41.5424	1744	23.0426	mutant	0.0263661	FALSE
ENSDARG00000061841	tiparp	0.555388	5.31587	1.5951e-06	5.85926e-05	18	34599315	34642086	protein_coding	TCDD-inducible poly(ADP-ribose) polymerase [Source:ZFIN;Acc:ZDB-GENE-031002-47]	563506	51.2849	2452	23.0298	mutant	0.0265424	FALSE
ENSDARG00000016132	keap1a	0.94711	2.5042	1.61948e-06	5.93572e-05	2	41835025	41861040	protein_coding	kelch-like ECH-associated protein 1a [Source:ZFIN;Acc:ZDB-GENE-030131-556]	321837	47.9428	2868	23.0006	mutant	0.0269482	FALSE
ENSDARG00000058630	zgc:162472	-0.685381	5.46724	1.62989e-06	5.96075e-05	21	11330234	11367271	protein_coding	zgc:162472 [Source:ZFIN;Acc:ZDB-GENE-050809-88]	553495	45.8642	3573	22.9883	mutant	0.0271214	FALSE
ENSDARG00000034229	kcnip3a	-0.726207	4.37341	1.63833e-06	5.97847e-05	8	42764234	42907824	processed_transcript	Kv channel interacting protein 3a, calsenilin [Source:ZFIN;Acc:ZDB-GENE-040426-1791]	393792	46.678	867	22.9784	mutant	0.0272618	FALSE
ENSDARG00000088741	BX322530.1	-0.505387	7.59428	1.64342e-06	5.98391e-05	16	14093781	14167673	lincRNA	NULL	NA	42.2911	8354	22.9724	mutant	0.0273465	FALSE
ENSDARG00000080009	bahcc1b	-0.554776	6.55627	1.65953e-06	6.02937e-05	12	34561304	34758474	protein_coding	BAH domain and coiled-coil containing 1b [Source:ZFIN;Acc:ZDB-GENE-100716-2]	794333	49.3333	708	22.9537	mutant	0.0276145	FALSE
ENSDARG00000042069	pebp1	0.708312	4.876	1.666e-06	6.03969e-05	5	15350954	15357819	protein_coding	phosphatidylethanolamine binding protein 1 [Source:ZFIN;Acc:ZDB-GENE-040426-2621]	406627	42.0287	1827	22.9462	mutant	0.0277222	FALSE
ENSDARG00000074611	wdr37	0.663778	5.09524	1.67698e-06	6.06631e-05	24	3478871	3527978	protein_coding	WD repeat domain 37 [Source:ZFIN;Acc:ZDB-GENE-030131-8101]	558075	49.5116	1877	22.9336	mutant	0.027905	FALSE
ENSDARG00000099804	CABZ01059119.1	-1.02751	4.60346	1.69957e-06	6.13466e-05	20	48413712	48447840	protein_coding	serine-rich adhesin for platelets-like [Source:NCBI gene;Acc:100002633]	100002633	48.0509	1257	22.9078	mutant	0.0282808	TRUE
ENSDARG00000002405	si:ch211-225b11.1	0.933914	3.45048	1.70596e-06	6.1444e-05	5	20786772	20814588	protein_coding	si:ch211-225b11.1 [Source:ZFIN;Acc:ZDB-GENE-060531-39]	561694	39.645	3803	22.9006	mutant	0.0283871	FALSE
ENSDARG00000052470	igfbp2a	0.880838	4.66435	1.71175e-06	6.15194e-05	6	20921542	20952187	protein_coding	insulin-like growth factor binding protein 2a [Source:ZFIN;Acc:ZDB-GENE-000125-12]	794176	46.3387	1748	22.8941	mutant	0.0284835	FALSE
ENSDARG00000059629	asphd2	0.600223	5.33109	1.72577e-06	6.18482e-05	8	39965117	39984593	protein_coding	aspartate beta-hydroxylase domain containing 2 [Source:ZFIN;Acc:ZDB-GENE-061103-142]	569819	49.9383	667	22.8784	mutant	0.0287169	FALSE
ENSDARG00000103994	ppiab	0.889065	7.37185	1.72833e-06	6.18482e-05	10	45345574	45352279	protein_coding	peptidylprolyl isomerase Ab (cyclophilin A) [Source:ZFIN;Acc:ZDB-GENE-030131-7459]	335519	54.5455	858	22.8756	mutant	0.0287594	FALSE
ENSDARG00000015918	dlat	0.711507	5.80001	1.73366e-06	6.18792e-05	21	23019372	23035120	protein_coding	dihydrolipoamide S-acetyltransferase (E2 component of pyruvate dehydrogenase complex) [Source:ZFIN;Acc:ZDB-GENE-030131-2921]	324201	46.2153	3382	22.8697	mutant	0.0288481	FALSE
ENSDARG00000090190	bcam	-0.564297	5.73003	1.73663e-06	6.18792e-05	16	24030272	24135573	protein_coding	basal cell adhesion molecule (Lutheran blood group) [Source:ZFIN;Acc:ZDB-GENE-060929-620]	767689	47.8274	729	22.8664	mutant	0.0288976	FALSE
ENSDARG00000076799	rnd3a	0.610924	4.95351	1.74231e-06	6.18926e-05	22	12431608	12449572	protein_coding	Rho family GTPase 3a [Source:ZFIN;Acc:ZDB-GENE-010319-40]	80963	39.8578	4501	22.8601	mutant	0.028992	FALSE
ENSDARG00000070914	dusp6	0.508993	6.22427	1.74445e-06	6.18926e-05	25	18326298	18330503	protein_coding	dual specificity phosphatase 6 [Source:ZFIN;Acc:ZDB-GENE-030613-1]	353314	45.9651	1834	22.8577	mutant	0.0290276	FALSE
ENSDARG00000075936	sugp1	-1.02602	3.83909	1.78673e-06	6.32579e-05	2	58914674	58919975	protein_coding	SURP and G patch domain containing 1 [Source:ZFIN;Acc:ZDB-GENE-070615-33]	NA	52.1614	1041	22.8117	mutant	0.0297312	TRUE
ENSDARG00000053992	sfi1	-0.747487	3.88231	1.79341e-06	6.33595e-05	6	40898877	40922971	protein_coding	SFI1 centrin binding protein [Source:ZFIN;Acc:ZDB-GENE-080206-4]	560147	43.3913	4975	22.8045	mutant	0.0298423	FALSE
ENSDARG00000005423	pgam1a	0.607103	5.42997	1.80535e-06	6.36463e-05	13	31393192	31397987	protein_coding	phosphoglycerate mutase 1a [Source:ZFIN;Acc:ZDB-GENE-030131-1827]	323107	44.0108	1115	22.7918	mutant	0.0300411	FALSE
ENSDARG00000094343	si:dkey-20i20.8	-1.20322	1.5226	1.8177e-06	6.39462e-05	22	2793382	2795451	protein_coding	si:dkey-20i20.8 [Source:ZFIN;Acc:ZDB-GENE-060503-59]	NA	40.96	625	22.7787	mutant	0.0302465	TRUE
ENSDARG00000094485	si:dkey-27h10.2	-1.55254	2.10022	1.84795e-06	6.4766e-05	1	35662474	35695724	protein_coding	si:dkey-27h10.2 [Source:ZFIN;Acc:ZDB-GENE-090313-296]	100150349	38.1093	875	22.747	mutant	0.0307498	TRUE
ENSDARG00000056929	kdm6bb	-0.756934	7.29656	1.84879e-06	6.4766e-05	10	22724059	22760659	protein_coding	lysine (K)-specific demethylase 6B, b [Source:ZFIN;Acc:ZDB-GENE-040724-166]	563644	47.1531	5989	22.7461	mutant	0.0307638	FALSE
ENSDARG00000053097	hsf2	-0.714799	6.24021	1.8764e-06	6.55952e-05	20	40475576	40487284	protein_coding	heat shock transcription factor 2 [Source:ZFIN;Acc:ZDB-GENE-011128-1]	140427	42.6735	1982	22.7176	mutant	0.0312233	FALSE
ENSDARG00000020850	eef1a1l1	0.899348	9.37661	1.91003e-06	6.66309e-05	19	43119014	43137740	protein_coding	eukaryotic translation elongation factor 1 alpha 1, like 1 [Source:ZFIN;Acc:ZDB-GENE-990415-52]	30516	44.7448	4336	22.6835	mutant	0.031783	FALSE
ENSDARG00000075709	ndufb3	0.848421	3.63507	1.92359e-06	6.69633e-05	9	707086	712308	protein_coding	NADH:ubiquinone oxidoreductase subunit B3 [Source:ZFIN;Acc:ZDB-GENE-091204-407]	100332034	48.2171	968	22.6699	mutant	0.0320085	FALSE
ENSDARG00000035605	tchp	-0.700632	4.39144	1.9519e-06	6.7807e-05	5	19867794	19879252	protein_coding	trichoplein, keratin filament binding [Source:ZFIN;Acc:ZDB-GENE-060421-3368]	678595	50.3182	2043	22.6418	mutant	0.0324795	FALSE
ENSDARG00000043247	gtf3c3	-0.761751	3.8501	1.96511e-06	6.81237e-05	1	6243906	6272146	protein_coding	general transcription factor IIIC, polypeptide 3 [Source:ZFIN;Acc:ZDB-GENE-040914-80]	553318	48.704	2932	22.6289	mutant	0.0326994	FALSE
ENSDARG00000034753	tspan3a	0.525214	5.94723	1.99515e-06	6.89512e-05	18	26899316	26920132	protein_coding	tetraspanin 3a [Source:ZFIN;Acc:ZDB-GENE-030131-7787]	565579	44.6478	1803	22.5997	mutant	0.0331992	FALSE
ENSDARG00000009250	etfb	0.616305	4.53668	1.99727e-06	6.89512e-05	16	50214819	50229274	protein_coding	electron transfer flavoprotein subunit beta [Source:ZFIN;Acc:ZDB-GENE-040426-1931]	406271	49.7031	1095	22.5977	mutant	0.0332345	FALSE
ENSDARG00000006413	rpl38	0.836775	5.71309	2.023e-06	6.96952e-05	12	38556462	38561842	protein_coding	ribosomal protein L38 [Source:ZFIN;Acc:ZDB-GENE-030131-8752]	436759	37.9839	685	22.5731	mutant	0.0336628	FALSE
ENSDARG00000038870	slu7	-0.520284	5.94444	2.036e-06	6.99978e-05	14	46003973	46018728	protein_coding	SLU7 homolog, splicing factor [Source:ZFIN;Acc:ZDB-GENE-041114-62]	492495	44.4731	1552	22.5608	mutant	0.033879	FALSE
ENSDARG00000016742	rgs7bpb	0.955168	3.76777	2.06004e-06	7.06784e-05	21	20933354	20939488	protein_coding	regulator of G protein signaling 7 binding protein b [Source:ZFIN;Acc:ZDB-GENE-030131-9502]	337556	46.0954	1185	22.5382	mutant	0.034279	FALSE
ENSDARG00000054290	acin1a	-0.809042	8.93498	2.07779e-06	7.11409e-05	2	38197820	38225472	protein_coding	apoptotic chromatin condensation inducer 1a [Source:ZFIN;Acc:ZDB-GENE-030616-583]	368893	49.391	1592	22.5217	mutant	0.0345745	FALSE
ENSDARG00000092359	si:dkeyp-113d7.10	-0.506618	5.88184	2.11141e-06	7.21436e-05	19	5291935	5306024	protein_coding	si:dkeyp-113d7.10 [Source:ZFIN;Acc:ZDB-GENE-061207-80]	100003103	47.0533	2121	22.4909	mutant	0.0351339	FALSE
ENSDARG00000012729	hcls1	-1.0019	3.53515	2.18041e-06	7.43484e-05	4	22300330	22311610	protein_coding	hematopoietic cell-specific Lyn substrate 1 [Source:ZFIN;Acc:ZDB-GENE-030131-7191]	563056	43.3494	2075	22.4291	mutant	0.036282	TRUE
ENSDARG00000045036	cdc42ep4b	0.762509	5.3376	2.18981e-06	7.44622e-05	12	37407105	37449396	protein_coding	CDC42 effector protein (Rho GTPase binding) 4b [Source:ZFIN;Acc:ZDB-GENE-091008-2]	100002938	41.3475	4334	22.4209	mutant	0.0364384	FALSE
ENSDARG00000089368	hopx	0.925053	3.70579	2.1927e-06	7.44622e-05	14	1170968	1178359	protein_coding	HOP homeobox [Source:ZFIN;Acc:ZDB-GENE-031016-2]	386589	42.1867	938	22.4183	mutant	0.0364865	FALSE
ENSDARG00000016809	prkacab	0.575219	5.48135	2.20476e-06	7.47194e-05	1	55843552	55873178	protein_coding	protein kinase, cAMP-dependent, catalytic, alpha, genome duplicate b [Source:ZFIN;Acc:ZDB-GENE-040801-208]	445076	48.9122	2666	22.4078	mutant	0.0366872	FALSE
ENSDARG00000062058	slc12a7b	1.1233	3.97943	2.23105e-06	7.51608e-05	24	39778648	39885785	protein_coding	solute carrier family 12 member 7b [Source:ZFIN;Acc:ZDB-GENE-030829-61]	567667	51.9608	3147	22.385	mutant	0.0371247	TRUE
ENSDARG00000062231	znf362b	-0.676672	4.79832	2.23167e-06	7.51608e-05	23	20738382	20764227	protein_coding	zinc finger protein 362b [Source:ZFIN;Acc:ZDB-GENE-070424-35]	100038768	51.8421	1520	22.3845	mutant	0.037135	FALSE
ENSDARG00000104295	arhgap21a	-0.781814	7.13893	2.23253e-06	7.51608e-05	24	6513843	6647275	protein_coding	Rho GTPase activating protein 21a [Source:ZFIN;Acc:ZDB-GENE-090918-5]	101883923	49.4333	791	22.3838	mutant	0.0371494	FALSE
ENSDARG00000036929	rnf139	0.789979	3.92275	2.23609e-06	7.51608e-05	19	170705	175977	protein_coding	ring finger protein 139 [Source:ZFIN;Acc:ZDB-GENE-080401-4]	100144552	54.1769	2861	22.3807	mutant	0.0372085	FALSE
ENSDARG00000018787	efna1b	1.78571	3.38759	2.24037e-06	7.51608e-05	16	23282655	23298149	protein_coding	ephrin-A1b [Source:ZFIN;Acc:ZDB-GENE-041007-5]	494151	44.4311	1248	22.377	mutant	0.0372798	TRUE
ENSDARG00000051957	selenom	0.999527	3.01408	2.2546e-06	7.54861e-05	5	69278089	69287567	protein_coding	selenoprotein M [Source:ZFIN;Acc:ZDB-GENE-030410-4]	352913	52.3202	862	22.3649	mutant	0.0375166	FALSE
ENSDARG00000071113	xirp2a	-1.18994	2.56931	2.29138e-06	7.65634e-05	6	10170241	10233650	protein_coding	xin actin binding repeat containing 2a [Source:ZFIN;Acc:ZDB-GENE-040108-7]	559746	43.4098	9948	22.3338	mutant	0.0381286	TRUE
ENSDARG00000023330	anp32b	-0.885191	6.01561	2.29662e-06	7.65847e-05	1	26660369	26664840	protein_coding	acidic (leucine-rich) nuclear phosphoprotein 32 family, member B [Source:ZFIN;Acc:ZDB-GENE-030131-719]	322000	43.2451	860	22.3294	mutant	0.0382158	FALSE
ENSDARG00000090195	mtx3	-1.18842	3.58311	2.33167e-06	7.75978e-05	5	51885121	51903243	protein_coding	metaxin 3 [Source:ZFIN;Acc:ZDB-GENE-021210-3]	402916	38.9338	2842	22.3003	mutant	0.0387989	TRUE
ENSDARG00000057062	si:dkey-157g16.6	-0.976315	2.43032	2.34183e-06	7.77806e-05	23	27134942	27235654	protein_coding	si:dkey-157g16.6 [Source:ZFIN;Acc:ZDB-GENE-090313-189]	561837	51.8089	577	22.292	mutant	0.0389681	FALSE
ENSDARG00000061208	rab40c	-0.54423	5.35539	2.35882e-06	7.81887e-05	3	26751861	26787430	protein_coding	RAB40c, member RAS oncogene family [Source:ZFIN;Acc:ZDB-GENE-030515-1]	678600	45.8761	3407	22.2781	mutant	0.0392507	FALSE
ENSDARG00000058650	dpm3	0.911206	2.76716	2.38875e-06	7.90236e-05	19	8533989	8536474	protein_coding	dolichyl-phosphate mannosyltransferase subunit 3, regulatory [Source:ZFIN;Acc:ZDB-GENE-040426-1782]	393782	40.655	886	22.2539	mutant	0.0397489	FALSE
ENSDARG00000079742	mcf2l2	-0.849442	6.23039	2.40009e-06	7.9241e-05	11	10467299	10663122	protein_coding	MCF.2 cell line derived transforming sequence-like 2 [Source:ZFIN;Acc:ZDB-GENE-100812-1]	100149630	42.9146	4293	22.2448	mutant	0.0399375	FALSE
ENSDARG00000026986	rexo1	-0.720699	4.65386	2.41569e-06	7.9598e-05	8	20455134	20471546	protein_coding	REX1, RNA exonuclease 1 homolog [Source:ZFIN;Acc:ZDB-GENE-030131-1650]	564551	47.3812	4124	22.2324	mutant	0.040197	FALSE
ENSDARG00000095643	si:dkey-253d23.3	-1.82957	1.0522	2.44669e-06	8.04605e-05	22	9862243	9868707	protein_coding	si:dkey-253d23.3 [Source:ZFIN;Acc:ZDB-GENE-050208-330]	100007836	38.1382	1440	22.2079	mutant	0.040713	TRUE
ENSDARG00000026908	tmed2	0.562045	5.21129	2.47137e-06	8.11115e-05	10	3419832	3427630	protein_coding	transmembrane p24 trafficking protein 2 [Source:ZFIN;Acc:ZDB-GENE-030131-269]	321550	46.3576	914	22.1886	mutant	0.0411235	FALSE
ENSDARG00000102070	tbc1d10aa	-0.719855	5.44184	2.48437e-06	8.13779e-05	8	40426766	40442992	protein_coding	TBC1 domain family, member 10Aa [Source:ZFIN;Acc:ZDB-GENE-030131-4497]	325772	41.8872	3137	22.1785	mutant	0.04134	FALSE
ENSDARG00000033443	mdm2	-0.726014	4.94107	2.50058e-06	8.17479e-05	4	23125689	23136195	protein_coding	MDM2 proto-oncogene [Source:ZFIN;Acc:ZDB-GENE-990415-153]	30637	42.8596	642	22.166	mutant	0.0416097	FALSE
ENSDARG00000046030	zgc:110339	1.28267	2.41466	2.53322e-06	8.25815e-05	25	10547228	10553685	protein_coding	zgc:110339 [Source:ZFIN;Acc:ZDB-GENE-050417-323]	550490	51.1538	1040	22.1411	mutant	0.0421527	TRUE
ENSDARG00000061687	atxn1a	-0.733438	6.67424	2.53651e-06	8.25815e-05	19	32257472	32461596	protein_coding	ataxin 1a [Source:ZFIN;Acc:ZDB-GENE-060503-759]	557340	52.0217	2972	22.1387	mutant	0.0422075	FALSE
ENSDARG00000036298	rps13	0.676236	6.07599	2.54097e-06	8.25815e-05	7	27041315	27044013	protein_coding	ribosomal protein S13 [Source:ZFIN;Acc:ZDB-GENE-040625-52]	415169	49.337	564	22.1353	mutant	0.0422817	FALSE
ENSDARG00000087238	si:ch211-161h7.4	-0.862821	3.79861	2.57947e-06	8.36694e-05	24	20892782	20908395	protein_coding	si:ch211-161h7.4 [Source:ZFIN;Acc:ZDB-GENE-091118-108]	569837	43.2853	3957	22.1064	mutant	0.0429224	FALSE
ENSDARG00000090721	prdm2a	-0.47904	6.34957	2.58577e-06	8.37084e-05	8	26859639	26864227	protein_coding	PR domain containing 2, with ZNF domain a [Source:ZFIN;Acc:ZDB-GENE-081104-139]	100003615	42.4228	4243	22.1017	mutant	0.0430272	FALSE
ENSDARG00000098507	lyar	-1.36068	3.39322	2.59073e-06	8.37084e-05	14	32964	34751	protein_coding	Ly1 antibody reactive homolog (mouse) [Source:ZFIN;Acc:ZDB-GENE-040426-1414]	393652	48.1	1000	22.098	mutant	0.0431098	TRUE
ENSDARG00000054058	h1fx	-1.10497	4.41926	2.62128e-06	8.45311e-05	6	40769517	40771813	protein_coding	H1 histone family, member X [Source:ZFIN;Acc:ZDB-GENE-030131-1228]	322508	34.8716	2297	22.0755	mutant	0.0436181	TRUE
ENSDARG00000002271	zfand5b	0.490266	4.91766	2.63659e-06	8.48606e-05	10	15603082	15613302	protein_coding	zinc finger, AN1-type domain 5b [Source:ZFIN;Acc:ZDB-GENE-040426-875]	393923	48.1658	823	22.0644	mutant	0.0438729	FALSE
ENSDARG00000071566	ppp1cab	0.785331	4.39701	2.64352e-06	8.49191e-05	12	13205955	13223449	protein_coding	protein phosphatase 1, catalytic subunit, alpha isozyme b [Source:ZFIN;Acc:ZDB-GENE-030131-5512]	327301	42.678	2233	22.0593	mutant	0.0439881	FALSE
ENSDARG00000088650	si:ch211-208k15.1	-0.663479	4.36073	2.68492e-06	8.59479e-05	16	37166572	37470042	protein_coding	si:ch211-208k15.1 [Source:ZFIN;Acc:ZDB-GENE-100922-189]	101882035	38.486	2766	22.0295	mutant	0.044677	FALSE
ENSDARG00000088619	rexo4	-0.837379	3.62305	2.68587e-06	8.59479e-05	21	5926777	5939521	protein_coding	REX4 homolog, 3'-5' exonuclease [Source:ZFIN;Acc:ZDB-GENE-050411-124]	100333127	40.2447	1240	22.0288	mutant	0.0446929	FALSE
ENSDARG00000043154	ucp2	1.76263	2.39594	2.79899e-06	8.93957e-05	10	36662640	36673388	protein_coding	uncoupling protein 2 [Source:ZFIN;Acc:ZDB-GENE-990708-8]	555812	45.3118	789	21.9496	mutant	0.0465752	TRUE
ENSDARG00000006527	brd3a	-0.638298	5.68733	2.8079e-06	8.95084e-05	21	18266319	18275337	protein_coding	bromodomain containing 3a [Source:ZFIN;Acc:ZDB-GENE-030131-6141]	327372	46.7151	787	21.9435	mutant	0.0467234	FALSE
ENSDARG00000070472	arf5	0.767276	3.99125	2.8163e-06	8.96045e-05	18	7543347	7553756	protein_coding	ADP-ribosylation factor 5 [Source:ZFIN;Acc:ZDB-GENE-030910-5]	378724	38.9823	2201	21.9378	mutant	0.0468632	FALSE
ENSDARG00000059680	fscn1a	0.497023	6.80127	2.86603e-06	9.10128e-05	3	40576447	40589489	protein_coding	fascin actin-bundling protein 1a [Source:ZFIN;Acc:ZDB-GENE-031009-1]	558271	47.2213	3077	21.9042	mutant	0.0476907	FALSE
ENSDARG00000070150	jtb	0.682069	3.62053	2.87184e-06	9.10237e-05	19	42227400	42236185	protein_coding	jumping translocation breakpoint [Source:ZFIN;Acc:ZDB-GENE-060503-674]	560832	41.0763	1875	21.9003	mutant	0.0477874	FALSE
ENSDARG00000045814	samm50	0.880275	4.07657	2.88646e-06	9.13131e-05	25	19008497	19021823	protein_coding	SAMM50 sorting and assembly machinery component [Source:ZFIN;Acc:ZDB-GENE-040426-806]	393111	48.8816	1833	21.8906	mutant	0.0480307	FALSE
ENSDARG00000055719	ino80c	-0.924815	3.85174	2.91464e-06	9.20298e-05	16	26850481	26855945	protein_coding	INO80 complex subunit C [Source:ZFIN;Acc:ZDB-GENE-040625-97]	791987	40.2753	1381	21.8719	mutant	0.0484997	FALSE
ENSDARG00000042725	cebpb	0.985017	2.17213	2.92454e-06	9.21673e-05	8	28448267	28449782	protein_coding	CCAAT enhancer binding protein beta [Source:ZFIN;Acc:ZDB-GENE-020111-3]	140814	52.5066	1516	21.8654	mutant	0.0486643	FALSE
ENSDARG00000021909	VSTM2A	-0.620743	4.28783	2.95363e-06	9.29082e-05	24	402493	495025	protein_coding	V-set and transmembrane domain containing 2A [Source:HGNC Symbol;Acc:HGNC:28499]	503750	47.1516	1141	21.8464	mutant	0.0491484	FALSE
ENSDARG00000059654	eif3ba	0.610902	5.75179	2.99854e-06	9.41427e-05	3	41714966	41724932	protein_coding	eukaryotic translation initiation factor 3, subunit Ba [Source:ZFIN;Acc:ZDB-GENE-030131-2748]	796380	47.6155	2663	21.8175	mutant	0.0498956	FALSE
ENSDARG00000090980	apof	1.00601	4.96836	3.00901e-06	9.42417e-05	6	39162294	39167732	protein_coding	apolipoprotein F [Source:ZFIN;Acc:ZDB-GENE-031204-36]	793418	43.4533	2612	21.8108	mutant	0.0500699	TRUE
ENSDARG00000076873	unm_hu7912	-0.644689	7.38513	3.01659e-06	9.42417e-05	8	31248917	31254368	protein_coding	un-named hu7912 [Source:ZFIN;Acc:ZDB-GENE-120727-20]	799850	41.3247	4167	21.806	mutant	0.050196	FALSE
ENSDARG00000016724	zgc:162339	-0.912227	3.87483	3.01868e-06	9.42417e-05	15	21707783	21719970	protein_coding	zgc:162339 [Source:ZFIN;Acc:ZDB-GENE-070410-76]	556473	40.2851	923	21.8046	mutant	0.0502308	FALSE
ENSDARG00000063916	mt-nd4l	-0.566254	10.1771	3.08335e-06	9.60804e-05	MT	11009	11305	protein_coding	NADH dehydrogenase 4L, mitochondrial [Source:ZFIN;Acc:ZDB-GENE-011205-11]	140538	40.404	297	21.764	mutant	0.0513069	FALSE
ENSDARG00000041363	dctn3	0.697067	4.2009	3.09455e-06	9.62491e-05	16	5145132	5154032	protein_coding	dynactin 3 (p22) [Source:ZFIN;Acc:ZDB-GENE-040704-65]	431767	40.3178	835	21.757	mutant	0.0514933	FALSE
ENSDARG00000015966	yaf2	-0.594432	5.59039	3.10072e-06	9.62613e-05	4	13905522	13921206	protein_coding	YY1 associated factor 2 [Source:ZFIN;Acc:ZDB-GENE-041210-115]	692296	44.195	932	21.7532	mutant	0.0515961	FALSE
ENSDARG00000007294	aco2	0.803826	7.71263	3.11166e-06	9.64209e-05	12	19106571	19119176	protein_coding	aconitase 2, mitochondrial [Source:ZFIN;Acc:ZDB-GENE-030131-1390]	322670	45.1216	3495	21.7464	mutant	0.051778	FALSE
ENSDARG00000102115	ndufc2	0.801033	4.04272	3.12678e-06	9.67092e-05	15	11427620	11443214	protein_coding	NADH:ubiquinone oxidoreductase subunit C2 [Source:ZFIN;Acc:ZDB-GENE-050320-87]	541390	43.6803	538	21.7371	mutant	0.0520295	FALSE
ENSDARG00000022718	casp8ap2	-0.703199	5.05573	3.13512e-06	9.67873e-05	20	23947004	23956014	protein_coding	caspase 8 associated protein 2 [Source:ZFIN;Acc:ZDB-GENE-030826-8]	541521	41.8985	6363	21.732	mutant	0.0521683	FALSE
ENSDARG00000026185	yju2	-0.722095	4.39015	3.20734e-06	9.88336e-05	2	52049239	52063440	protein_coding	YJU2 splicing factor homolog [Source:ZFIN;Acc:ZDB-GENE-040426-841]	393117	43.3333	1140	21.6883	mutant	0.0533701	FALSE
ENSDARG00000006251	ell2	-0.793464	4.80212	3.21407e-06	9.8858e-05	21	11749097	11774964	protein_coding	elongation factor, RNA polymerase II, 2 [Source:ZFIN;Acc:ZDB-GENE-030131-1717]	322997	44.324	612	21.6843	mutant	0.0534822	FALSE
ENSDARG00000099026	si:dkey-185m8.2	-1.73053	2.08686	3.22402e-06	9.88974e-05	7	8324506	8341388	protein_coding	si:dkey-185m8.2 [Source:ZFIN;Acc:ZDB-GENE-160114-60]	101885702	42.1711	7434	21.6784	mutant	0.0536476	TRUE
ENSDARG00000075917	cacna1db	-0.915521	3.11866	3.22724e-06	9.88974e-05	8	53204017	53260670	protein_coding	calcium channel, voltage-dependent, L type, alpha 1D subunit, b [Source:ZFIN;Acc:ZDB-GENE-040525-3]	335386	48.847	734	21.6765	mutant	0.0537013	FALSE
ENSDARG00000015862	rpl5b	0.753294	7.20057	3.24241e-06	9.91796e-05	6	29086594	29097393	protein_coding	ribosomal protein L5b [Source:ZFIN;Acc:ZDB-GENE-040625-93]	415196	49.0566	1060	21.6675	mutant	0.0539537	FALSE
ENSDARG00000098702	zgc:165603	-1.23073	4.01036	3.26846e-06	9.97928e-05	2	53204750	53238469	protein_coding	zgc:165603 [Source:ZFIN;Acc:ZDB-GENE-070620-21]	571425	37.2763	2012	21.6521	mutant	0.0543871	TRUE
ENSDARG00000075165	zc3h6	-0.716365	4.86433	3.28095e-06	9.99909e-05	13	47821524	47839365	protein_coding	zinc finger CCCH-type containing 6 [Source:ZFIN;Acc:ZDB-GENE-120727-18]	559312	49.0705	3120	21.6448	mutant	0.054595	FALSE
ENSDARG00000033042	ptprja	-0.966785	2.82179	3.32185e-06	0.000101052	7	39553046	39611109	protein_coding	protein tyrosine phosphatase receptor type Ja [Source:ZFIN;Acc:ZDB-GENE-030131-8301]	559679	43.0058	493	21.6211	mutant	0.0552757	FALSE
ENSDARG00000034503	per2	0.524499	7.44769	3.36067e-06	0.000102047	2	48309600	48375342	protein_coding	period circadian clock 2 [Source:ZFIN;Acc:ZDB-GENE-011220-2]	140633	51.7132	5341	21.5988	mutant	0.0559216	FALSE
ENSDARG00000088283	si:ch73-248e21.5	-1.38191	1.72709	3.38587e-06	0.000102568	3	32607780	32611833	protein_coding	si:ch73-248e21.5 [Source:ZFIN;Acc:ZDB-GENE-120215-255]	101885079	40.6261	2779	21.5844	mutant	0.0563408	TRUE
ENSDARG00000018817	bdnf	0.674156	4.66579	3.39015e-06	0.000102568	7	31924983	31941670	protein_coding	brain-derived neurotrophic factor [Source:ZFIN;Acc:ZDB-GENE-000412-1]	58118	49.002	1273	21.582	mutant	0.0564122	FALSE
ENSDARG00000079160	srxn1	-1.47165	1.51203	3.4088e-06	0.000102945	8	28547687	28549133	protein_coding	sulfiredoxin 1 homolog (S. cerevisiae) [Source:ZFIN;Acc:ZDB-GENE-091230-2]	100331561	43.0584	497	21.5715	mutant	0.0567224	TRUE
ENSDARG00000014969	ankhb	0.622863	5.59826	3.4344e-06	0.00010353	2	31948352	32009716	protein_coding	ANKH inorganic pyrophosphate transport regulator b [Source:ZFIN;Acc:ZDB-GENE-030131-2458]	323738	42.3278	4399	21.5571	mutant	0.0571485	FALSE
ENSDARG00000061802	cnot2	-0.576329	5.46753	3.49255e-06	0.000104927	25	28678851	28713510	protein_coding	CCR4-NOT transcription complex, subunit 2 [Source:ZFIN;Acc:ZDB-GENE-070410-70]	100037372	48.6067	630	21.5249	mutant	0.0581161	FALSE
ENSDARG00000101926	zgc:101130	-0.745797	3.3204	3.49335e-06	0.000104927	22	1421212	1424483	protein_coding	zgc:101130 [Source:ZFIN;Acc:ZDB-GENE-040801-72]	445160	44.205	2088	21.5245	mutant	0.0581294	FALSE
ENSDARG00000059057	atpv0e2	0.751655	5.53601	3.50519e-06	0.000105093	22	34701848	34707460	protein_coding	ATPase H+ transporting V0 subunit e2 [Source:ZFIN;Acc:ZDB-GENE-050522-135]	553767	36.515	901	21.518	mutant	0.0583264	FALSE
ENSDARG00000099045	cacnb2a	-0.951903	5.54068	3.55788e-06	0.00010648	7	71792290	71837265	protein_coding	calcium channel, voltage-dependent, beta 2a [Source:ZFIN;Acc:ZDB-GENE-080808-7]	795492	48.8978	2075	21.4894	mutant	0.0592031	FALSE
ENSDARG00000101236	cep83	-0.751359	2.73065	3.57505e-06	0.000106802	4	20124863	20135919	protein_coding	centrosomal protein 83 [Source:ZFIN;Acc:ZDB-GENE-110321-1]	100007472	44.6539	2106	21.4802	mutant	0.0594888	FALSE
ENSDARG00000076027	kif5c	-0.540828	5.96064	3.59307e-06	0.000107148	9	23185615	23217196	protein_coding	kinesin family member 5C [Source:ZFIN;Acc:ZDB-GENE-081105-14]	565563	48.3656	3304	21.4705	mutant	0.0597887	FALSE
ENSDARG00000041811	rps25	0.717363	6.00002	3.62093e-06	0.000107727	10	39125637	39130935	protein_coding	ribosomal protein S25 [Source:ZFIN;Acc:ZDB-GENE-040426-1788]	393788	51.4648	512	21.4557	mutant	0.0602523	FALSE
ENSDARG00000034897	rps10	0.880853	5.89785	3.62542e-06	0.000107727	6	54174696	54180699	protein_coding	ribosomal protein S10 [Source:ZFIN;Acc:ZDB-GENE-040426-1481]	394121	48.7403	583	21.4533	mutant	0.060327	FALSE
ENSDARG00000086778	pdgfba	-0.949249	4.24606	3.64369e-06	0.000108007	22	29312228	29336309	protein_coding	platelet-derived growth factor beta polypeptide a [Source:ZFIN;Acc:ZDB-GENE-050208-525]	798657	47.4022	1736	21.4437	mutant	0.060631	FALSE
ENSDARG00000057676	golga7	0.679486	4.82895	3.64783e-06	0.000108007	10	20364009	20372269	protein_coding	golgin A7 [Source:ZFIN;Acc:ZDB-GENE-040625-142]	798622	38.6827	910	21.4415	mutant	0.0606999	FALSE
ENSDARG00000076541	clec3ba	1.19836	2.31459	3.75649e-06	0.000111027	16	2840775	2844195	protein_coding	C-type lectin domain family 3, member Ba [Source:ZFIN;Acc:ZDB-GENE-110411-71]	572488	47.9452	621	21.3853	mutant	0.062508	TRUE
ENSDARG00000031100	ivns1abpa	0.567855	7.19868	3.7721e-06	0.00011129	20	34320635	34341183	protein_coding	influenza virus NS1A binding protein a [Source:ZFIN;Acc:ZDB-GENE-031222-2]	387591	48.3161	685	21.3773	mutant	0.0627677	FALSE
ENSDARG00000079046	rabl6a	-0.823332	3.70594	3.78296e-06	0.000111413	5	5614620	5655839	protein_coding	RAB, member RAS oncogene family-like 6a [Source:ZFIN;Acc:ZDB-GENE-030131-6174]	572091	42.769	5027	21.3718	mutant	0.0629484	FALSE
ENSDARG00000079347	zgc:194659	-0.975156	4.9015	3.79775e-06	0.000111482	3	472158	474844	protein_coding	zgc:194659 [Source:ZFIN;Acc:ZDB-GENE-081022-139]	NA	41.6592	1109	21.3643	mutant	0.0631946	FALSE
ENSDARG00000045755	ccdc59	-0.861406	4.06413	3.79869e-06	0.000111482	4	11053301	11055737	protein_coding	coiled-coil domain containing 59 [Source:ZFIN;Acc:ZDB-GENE-041210-91]	564488	36.3584	1752	21.3638	mutant	0.0632102	FALSE
ENSDARG00000101808	si:ch211-271b14.1	-0.60473	5.49412	3.81967e-06	0.000111717	5	67835595	67860319	protein_coding	si:ch211-271b14.1 [Source:ZFIN;Acc:ZDB-GENE-141212-386]	777712	46.1832	2096	21.3533	mutant	0.0635593	FALSE
ENSDARG00000075670	rereb	-0.529605	6.99445	3.82013e-06	0.000111717	6	40671336	40689042	protein_coding	arginine-glutamic acid dipeptide (RE) repeats b [Source:ZFIN;Acc:ZDB-GENE-070212-3]	799473	51.8088	3483	21.353	mutant	0.063567	FALSE
ENSDARG00000098911	zgc:153293	-1.12017	3.22061	3.8323e-06	0.000111817	25	3507368	3518589	protein_coding	zgc:153293 [Source:ZFIN;Acc:ZDB-GENE-060825-315]	555710	48.7673	1298	21.3469	mutant	0.0637695	TRUE
ENSDARG00000035986	ptpn2b	-0.651711	4.20828	3.83699e-06	0.000111817	19	12362787	12392819	protein_coding	protein tyrosine phosphatase non-receptor type 2b [Source:ZFIN;Acc:ZDB-GENE-030909-8]	561613	44.4528	1330	21.3446	mutant	0.0638475	FALSE
ENSDARG00000099528	dus3l	-0.733718	4.55199	3.85092e-06	0.000112027	19	420350	432083	protein_coding	dihydrouridine synthase 3-like (S. cerevisiae) [Source:ZFIN;Acc:ZDB-GENE-040426-1260]	393647	49.1063	1595	21.3377	mutant	0.0640794	FALSE
ENSDARG00000006225	ddx39aa	0.758883	4.12969	3.86506e-06	0.000112242	1	45205920	45215343	protein_coding	DEAD (Asp-Glu-Ala-Asp) box polypeptide 39Aa [Source:ZFIN;Acc:ZDB-GENE-030131-4275]	325550	48.0661	1241	21.3306	mutant	0.0643146	FALSE
ENSDARG00000013926	slc16a9a	1.27073	4.1599	3.93182e-06	0.000113982	17	20653773	20666616	protein_coding	solute carrier family 16 member 9a [Source:ZFIN;Acc:ZDB-GENE-040426-1364]	795588	43.1155	1714	21.2978	mutant	0.0654255	TRUE
ENSDARG00000102802	brdt	-0.513209	6.11198	4.00498e-06	0.000115901	6	24364678	24392915	protein_coding	bromodomain, testis-specific [Source:ZFIN;Acc:ZDB-GENE-030131-5928]	333996	44.7307	4691	21.2625	mutant	0.0666428	FALSE
ENSDARG00000036629	rps14	0.658831	5.45904	4.01624e-06	0.000116025	21	33454147	33458430	protein_coding	ribosomal protein S14 [Source:ZFIN;Acc:ZDB-GENE-030131-8631]	336687	51.6765	507	21.2571	mutant	0.0668303	FALSE
ENSDARG00000020493	lgi1a	0.622807	4.96208	4.0263e-06	0.000116114	13	421231	430143	protein_coding	leucine-rich, glioma inactivated 1a [Source:ZFIN;Acc:ZDB-GENE-030131-1731]	323011	49.799	2487	21.2523	mutant	0.0669977	FALSE
ENSDARG00000027740	adcyap1b	0.80838	7.72199	4.0763e-06	0.000117352	2	31296644	31302619	protein_coding	adenylate cyclase activating polypeptide 1b [Source:ZFIN;Acc:ZDB-GENE-041010-89]	335625	39.9428	3222	21.2286	mutant	0.0678297	FALSE
ENSDARG00000075025	cdc123	-0.818587	3.47376	4.1029e-06	0.000117914	4	7876197	7883731	protein_coding	cell division cycle 123 homolog (S. cerevisiae) [Source:ZFIN;Acc:ZDB-GENE-040426-1680]	393694	38.087	1157	21.2162	mutant	0.0682723	FALSE
ENSDARG00000069184	ubtd2	0.575058	4.33732	4.14053e-06	0.00011879	21	35215810	35281609	protein_coding	ubiquitin domain containing 2 [Source:ZFIN;Acc:ZDB-GENE-040718-473]	436991	46.7224	2273	21.1987	mutant	0.0688984	FALSE
ENSDARG00000040528	lgals3bpb	0.673719	5.66367	4.22643e-06	0.000121046	3	57741933	57744323	protein_coding	lectin, galactoside-binding, soluble, 3 binding protein b [Source:ZFIN;Acc:ZDB-GENE-040426-2262]	405809	45.6369	1994	21.1593	mutant	0.0703277	FALSE
ENSDARG00000093781	lrriq1	-1.41613	3.71975	4.26673e-06	0.00012199	18	16192083	16218370	protein_coding	leucine-rich repeats and IQ motif containing 1 [Source:ZFIN;Acc:ZDB-GENE-050419-235]	565257	42.663	2208	21.1411	mutant	0.0709984	TRUE
ENSDARG00000028581	jkamp	0.838151	3.26889	4.29246e-06	0.000122356	17	14443406	14451718	protein_coding	jnk1/mapk8 associated membrane protein [Source:ZFIN;Acc:ZDB-GENE-040718-382]	393454	44.1786	857	21.1296	mutant	0.0714266	FALSE
ENSDARG00000074548	zbtb17	-0.543116	4.68188	4.29423e-06	0.000122356	23	24238452	24253200	protein_coding	zinc finger and BTB domain containing 17 [Source:ZFIN;Acc:ZDB-GENE-090313-240]	564967	48.9474	2090	21.1288	mutant	0.071456	FALSE
ENSDARG00000074121	dnmbp	-0.584316	5.99913	4.38115e-06	0.000124533	12	31638045	31710590	protein_coding	dynamin binding protein [Source:ZFIN;Acc:ZDB-GENE-101026-2]	100005174	46.4264	5498	21.0904	mutant	0.0729024	FALSE
ENSDARG00000025206	syt2a	-0.602307	7.26714	4.38559e-06	0.000124533	23	6232895	6313808	protein_coding	synaptotagmin IIa [Source:ZFIN;Acc:ZDB-GENE-060503-315]	567877	48.373	1293	21.0885	mutant	0.0729762	FALSE
ENSDARG00000037503	thoc2	-0.685503	6.87828	4.43207e-06	0.000125638	14	12391871	12486627	protein_coding	THO complex 2 [Source:ZFIN;Acc:ZDB-GENE-030616-54]	368417	43.8908	2584	21.0683	mutant	0.0737496	FALSE
ENSDARG00000038713	tep1	-0.815335	3.10745	4.48513e-06	0.000126926	2	37897079	37906118	protein_coding	telomerase-associated protein 1 [Source:ZFIN;Acc:ZDB-GENE-030131-6153]	NA	48.3686	1747	21.0455	mutant	0.0746325	FALSE
ENSDARG00000099283	epb41a	-0.949875	7.00482	4.50583e-06	0.000127117	19	13639486	13774502	protein_coding	erythrocyte membrane protein band 4.1a [Source:ZFIN;Acc:ZDB-GENE-070705-81]	559643	51.2008	1589	21.0366	mutant	0.074977	FALSE
ENSDARG00000077967	si:ch211-140m22.7	1.01409	3.98965	4.50714e-06	0.000127117	9	19489304	19510927	protein_coding	si:ch211-140m22.7 [Source:ZFIN;Acc:ZDB-GENE-070912-73]	570370	44.0516	790	21.0361	mutant	0.0749988	TRUE
ENSDARG00000054438	fzd2	0.780509	3.07591	4.59892e-06	0.000129486	3	31621774	31624213	protein_coding	frizzled class receptor 2 [Source:ZFIN;Acc:ZDB-GENE-990415-224]	30370	46.1066	2440	20.9975	mutant	0.076526	FALSE
ENSDARG00000039502	eef1a1a	0.650302	7.36647	4.65912e-06	0.000130959	13	27314795	27325885	protein_coding	eukaryotic translation elongation factor 1 alpha 1a [Source:ZFIN;Acc:ZDB-GENE-030131-8278]	336334	44.7388	1547	20.9725	mutant	0.0775277	FALSE
ENSDARG00000100020	pim1	0.766383	5.47842	4.70851e-06	0.000132124	8	10304981	10308771	protein_coding	Pim-1 proto-oncogene, serine/threonine kinase [Source:ZFIN;Acc:ZDB-GENE-061013-139]	572469	47.9869	892	20.9523	mutant	0.0783496	FALSE
ENSDARG00000100588	rpl36	0.932329	6.21861	4.75405e-06	0.000133177	22	3153876	3159456	protein_coding	ribosomal protein L36 [Source:ZFIN;Acc:ZDB-GENE-040622-2]	405888	39.9103	781	20.9339	mutant	0.0791074	FALSE
ENSDARG00000012274	eif4e1c	0.604681	3.97296	4.81664e-06	0.000134704	13	18311410	18324469	protein_coding	eukaryotic translation initiation factor 4E family member 1c [Source:ZFIN;Acc:ZDB-GENE-050417-398]	550549	43.1266	937	20.9089	mutant	0.0801489	FALSE
ENSDARG00000013938	psmb3	0.884004	3.88059	4.84814e-06	0.000135358	6	16478099	16493516	protein_coding	proteasome subunit beta 3 [Source:ZFIN;Acc:ZDB-GENE-040426-2682]	573095	45.7364	903	20.8964	mutant	0.0806731	FALSE
ENSDARG00000044093	rpl13a	0.739836	6.68722	4.92522e-06	0.000137279	17	24615091	24618279	protein_coding	ribosomal protein L13a [Source:ZFIN;Acc:ZDB-GENE-030131-168]	560828	44.1108	868	20.8661	mutant	0.0819557	FALSE
ENSDARG00000004633	epn3b	-0.848399	3.3234	4.94123e-06	0.000137495	1	57331813	57340192	protein_coding	epsin 3b [Source:ZFIN;Acc:ZDB-GENE-121214-173]	571453	61.2632	1188	20.8599	mutant	0.0822221	FALSE
ENSDARG00000044216	fto	-0.514777	5.33671	5.01266e-06	0.00013925	7	36110972	36358735	protein_coding	FTO alpha-ketoglutarate dependent dioxygenase [Source:ZFIN;Acc:ZDB-GENE-061108-1]	553363	43.2168	3353	20.8324	mutant	0.0834106	FALSE
ENSDARG00000099514	zgc:112234	0.993541	2.71823	5.1068e-06	0.000141629	7	5906327	5906995	protein_coding	zgc:112234 [Source:NCBI gene;Acc:554097]	c(554097, 101884412)	46.4873	669	20.7968	mutant	0.0849771	FALSE
ENSDARG00000020008	vcp	0.580224	6.62612	5.20025e-06	0.00014398	5	41510387	41520980	protein_coding	valosin containing protein [Source:ZFIN;Acc:ZDB-GENE-030131-5408]	327197	48.7851	679	20.7621	mutant	0.0865322	FALSE
ENSDARG00000016238	arl6ip5b	0.618097	5.78659	5.23699e-06	0.000144757	23	4253957	4259712	protein_coding	ADP-ribosylation factor-like 6 interacting protein 5b [Source:ZFIN;Acc:ZDB-GENE-040718-223]	436790	43.5597	1281	20.7486	mutant	0.0871436	FALSE
ENSDARG00000011841	atp5l	0.83423	4.98414	5.25164e-06	0.000144921	5	30699260	30701891	protein_coding	ATP synthase, H+ transporting, mitochondrial F0 complex, subunit g [Source:ZFIN;Acc:ZDB-GENE-030131-5177]	326977	50.8738	515	20.7432	mutant	0.0873873	FALSE
ENSDARG00000017772	mdh1aa	0.79651	7.15213	5.27635e-06	0.000145362	1	50968908	50990889	protein_coding	malate dehydrogenase 1Aa, NAD (soluble) [Source:ZFIN;Acc:ZDB-GENE-040204-1]	399662	50.1806	602	20.7343	mutant	0.0877984	FALSE
ENSDARG00000052712	suclg1	0.676925	5.10544	5.29728e-06	0.000145697	1	43652480	43684584	protein_coding	succinate-CoA ligase, alpha subunit [Source:ZFIN;Acc:ZDB-GENE-040912-101]	436850	50.2522	1091	20.7267	mutant	0.0881468	FALSE
ENSDARG00000094336	si:dkeyp-82a1.6	-0.921957	2.85306	5.37561e-06	0.000147608	8	21047321	21052371	protein_coding	si:dkeyp-82a1.6 [Source:ZFIN;Acc:ZDB-GENE-081105-150]	100005391	41.8932	2134	20.6986	mutant	0.0894502	FALSE
ENSDARG00000101844	mibp2	0.950441	4.95465	5.46365e-06	0.00014955	18	5490668	5497405	protein_coding	muscle-specific beta 1 integrin binding protein 2 [Source:ZFIN;Acc:ZDB-GENE-031113-14]	386710	43.0562	2225	20.6675	mutant	0.0909152	FALSE
ENSDARG00000075849	prr12b	-0.911473	8.88574	5.46432e-06	0.00014955	3	32425202	32461604	protein_coding	proline rich 12b [Source:ZFIN;Acc:ZDB-GENE-130625-2]	557848	49.3402	4964	20.6672	mutant	0.0909263	FALSE
ENSDARG00000017696	utp25	-0.784174	4.28928	5.54935e-06	0.000151628	13	31925254	31938640	protein_coding	UTP25 small subunit processor component [Source:ZFIN;Acc:ZDB-GENE-021217-2]	286787	45.3013	2639	20.6377	mutant	0.0923412	FALSE
ENSDARG00000010400	lrrfip2	-0.581449	3.99656	5.5654e-06	0.000151647	13	42621205	42674001	protein_coding	leucine rich repeat (in FLII) interacting protein 2 [Source:ZFIN;Acc:ZDB-GENE-030131-7781]	335838	45.9794	1121	20.6321	mutant	0.0926083	FALSE
ENSDARG00000105182	ntan1	-1.11098	2.14825	5.5683e-06	0.000151647	6	1779397	1780633	protein_coding	N-terminal asparagine amidase [Source:ZFIN;Acc:ZDB-GENE-040426-1896]	NA	35.004	1237	20.6311	mutant	0.0926566	TRUE
ENSDARG00000093945	vma21	0.829142	4.14808	5.60682e-06	0.000152447	5	22677786	22684015	protein_coding	vacuolar ATPase assembly factor VMA21 [Source:ZFIN;Acc:ZDB-GENE-081104-272]	100307085	42.4645	1055	20.6179	mutant	0.0932974	FALSE
ENSDARG00000106631	tmem63bb	-0.655442	4.35991	5.61627e-06	0.000152455	11	43470176	43473824	protein_coding	transmembrane protein 63Bb [Source:NCBI gene;Acc:569678]	569678	45.9195	1740	20.6147	mutant	0.0934547	FALSE
ENSDARG00000074868	AL929017.1	-0.715539	4.04565	5.63503e-06	0.000152715	22	2328299	2340398	processed_transcript	zgc:173693 [Source:NCBI gene;Acc:100170822]	100170822	41.4369	1378	20.6083	mutant	0.0937669	FALSE
ENSDARG00000056175	scrt2	-0.577675	5.09207	5.65125e-06	0.000152905	8	28527776	28534245	protein_coding	scratch family zinc finger 2 [Source:ZFIN;Acc:ZDB-GENE-030131-4097]	325372	43.6678	2661	20.6028	mutant	0.0940368	FALSE
ENSDARG00000038442	plcg1	0.514978	5.8575	5.69075e-06	0.000153724	23	2789422	2872819	protein_coding	phospholipase C, gamma 1 [Source:ZFIN;Acc:ZDB-GENE-030421-3]	373867	50.5568	2784	20.5895	mutant	0.094694	FALSE
ENSDARG00000115220	BX005085.6	-1.66124	0.880341	5.7218e-06	0.000154313	3	7133388	7134113	protein_coding	NULL	NA	43.0622	627	20.5791	mutant	0.0952108	TRUE
ENSDARG00000007387	irf2a	-0.644776	3.8764	5.78655e-06	0.000155806	1	39859782	39880189	protein_coding	interferon regulatory factor 2a [Source:ZFIN;Acc:ZDB-GENE-030131-4135]	325410	40.0105	1399	20.5575	mutant	0.0962882	FALSE
ENSDARG00000020872	nfat5a	-0.700064	5.49886	5.79984e-06	0.000155912	25	37094476	37121335	protein_coding	nuclear factor of activated T cells 5a [Source:ZFIN;Acc:ZDB-GENE-030131-6322]	334390	50.8919	5382	20.5531	mutant	0.0965093	FALSE
ENSDARG00000058419	gcn1	0.531533	5.80977	5.83697e-06	0.000156657	8	3530761	3643374	protein_coding	GCN1 activator of EIF2AK4 [Source:ZFIN;Acc:ZDB-GENE-040724-264]	567890	55.9974	7695	20.5409	mutant	0.0971272	FALSE
ENSDARG00000046157	RPS17	0.772469	6.74011	5.85967e-06	0.000156869	25	192116	196950	protein_coding	ribosomal protein S17 [Source:HGNC Symbol;Acc:HGNC:10397]	541327	55.8386	471	20.5335	mutant	0.0975049	FALSE
ENSDARG00000027497	mast1a	-0.46335	6.25309	5.86375e-06	0.000156869	1	51312752	51377850	protein_coding	microtubule associated serine/threonine kinase 1a [Source:ZFIN;Acc:ZDB-GENE-121214-221]	796739	51.716	5004	20.5322	mutant	0.0975728	FALSE
ENSDARG00000087443	ptp4a2a	0.558233	5.68301	5.89402e-06	0.000157426	17	14692808	14705075	protein_coding	protein tyrosine phosphatase 4A2a [Source:ZFIN;Acc:ZDB-GENE-040930-1]	449541	41.583	879	20.5223	mutant	0.0980766	FALSE
ENSDARG00000068562	rbm33a	-0.639501	7.21827	5.90458e-06	0.000157455	7	40900212	40959867	protein_coding	RNA binding motif protein 33a [Source:ZFIN;Acc:ZDB-GENE-140106-90]	100149667	43.786	7121	20.5189	mutant	0.0982522	FALSE
ENSDARG00000110111	FO704648.1	-3.49849	-0.366982	5.94804e-06	0.000158361	5	3683053	3684402	protein_coding	NULL	NA	39.9259	1350	20.5048	mutant	0.0989754	TRUE
ENSDARG00000045447	slc35g2b	0.76599	4.87324	5.98111e-06	0.000158954	24	3413854	3419998	protein_coding	solute carrier family 35 member G2b [Source:ZFIN;Acc:ZDB-GENE-050320-142]	541438	52.5028	1798	20.4942	mutant	0.0995256	FALSE
ENSDARG00000011941	bmpr2a	-0.695553	6.25605	5.98942e-06	0.000158954	6	12797648	12868401	protein_coding	bone morphogenetic protein receptor, type II a (serine/threonine kinase) [Source:ZFIN;Acc:ZDB-GENE-070618-1]	562822	48.74	488	20.4916	mutant	0.0996639	FALSE
ENSDARG00000074120	usp2b	0.831876	2.90793	6.00024e-06	0.000158987	5	63088740	63109232	protein_coding	ubiquitin specific peptidase 2b [Source:ZFIN;Acc:ZDB-GENE-100208-2]	564054	49.7911	1197	20.4881	mutant	0.0998441	FALSE
ENSDARG00000074229	prr12a	-0.782147	8.5822	6.08057e-06	0.000160859	12	4601330	4632519	protein_coding	proline rich 12a [Source:ZFIN;Acc:ZDB-GENE-041111-223]	564766	49.1015	5816	20.4627	mutant	0.101181	FALSE
ENSDARG00000097225	si:dkey-79d12.6	-1.58086	1.36885	6.11964e-06	0.000161636	16	24842662	24873020	protein_coding	si:dkey-79d12.6 [Source:ZFIN;Acc:ZDB-GENE-131127-253]	NA	48.7562	603	20.4504	mutant	0.101831	TRUE
ENSDARG00000005026	tshz1	-0.622232	7.00692	6.19377e-06	0.000163335	19	21266008	21416407	protein_coding	teashirt zinc finger homeobox 1 [Source:ZFIN;Acc:ZDB-GENE-030820-3]	369196	40.9783	8205	20.4274	mutant	0.103064	FALSE
ENSDARG00000060862	atxn1b	-0.490951	7.16579	6.24953e-06	0.000164544	16	25555309	25568512	protein_coding	ataxin 1b [Source:ZFIN;Acc:ZDB-GENE-061218-2]	565841	43.0178	5690	20.4102	mutant	0.103992	FALSE
ENSDARG00000075282	irs2b	0.52575	6.81545	6.29081e-06	0.000165314	9	8429239	8454060	protein_coding	insulin receptor substrate 2b [Source:ZFIN;Acc:ZDB-GENE-081104-462]	572001	45.2907	7379	20.3976	mutant	0.104679	FALSE
ENSDARG00000006812	wdr26b	0.504284	5.74111	6.29864e-06	0.000165314	20	46699021	46734051	protein_coding	WD repeat domain 26b [Source:ZFIN;Acc:ZDB-GENE-041014-277]	564794	49.4344	5437	20.3952	mutant	0.104809	FALSE
ENSDARG00000105295	LO017784.1	-0.581772	3.99012	6.52624e-06	0.000170971	1	58677434	58681545	protein_coding	zinc finger protein 883-like [Source:NCBI gene;Acc:108190731]	108190731	46.9933	1796	20.3273	mutant	0.108597	FALSE
ENSDARG00000015482	zgc:113518	-0.90438	3.21059	6.53471e-06	0.000170971	2	176711	184051	protein_coding	zgc:113518 [Source:ZFIN;Acc:ZDB-GENE-050220-9]	503531	47.2184	1757	20.3248	mutant	0.108738	FALSE
ENSDARG00000046022	tmed7	0.844699	5.23322	6.59416e-06	0.000172256	8	1239	9428	protein_coding	transmembrane p24 trafficking protein 7 [Source:ZFIN;Acc:ZDB-GENE-040426-2570]	405848	51.736	1196	20.3075	mutant	0.109727	FALSE
ENSDARG00000115557	cox7b	0.99332	5.24074	6.60952e-06	0.000172386	21	37442458	37445458	protein_coding	cytochrome c oxidase subunit 7B [Source:ZFIN;Acc:ZDB-GENE-030131-6602]	563476	35.0564	2438	20.303	mutant	0.109982	FALSE
ENSDARG00000056160	hspd1	0.701451	5.67439	6.62937e-06	0.000172633	9	32286605	32300783	protein_coding	heat shock 60 protein 1 [Source:ZFIN;Acc:ZDB-GENE-021206-1]	282676	48.0476	2523	20.2973	mutant	0.110313	FALSE
ENSDARG00000069696	si:ch211-261n11.5	-0.549243	4.62946	6.6716e-06	0.000173462	8	22499362	22508055	protein_coding	si:ch211-261n11.5 [Source:ZFIN;Acc:ZDB-GENE-081104-202]	560890	42.9599	3338	20.2852	mutant	0.111015	FALSE
ENSDARG00000052769	glrbb	-0.634085	6.1499	6.77268e-06	0.000175815	14	35691889	35732221	protein_coding	glycine receptor, beta b [Source:ZFIN;Acc:ZDB-GENE-040801-106]	445193	45.679	457	20.2564	mutant	0.112697	FALSE
ENSDARG00000003931	cndp2	0.665976	3.63767	6.8379e-06	0.000177231	19	20801060	20823099	protein_coding	carnosine dipeptidase 2 [Source:ZFIN;Acc:ZDB-GENE-030131-5499]	327288	43.2715	2103	20.2381	mutant	0.113783	FALSE
ENSDARG00000031426	csrnp1a	1.28977	2.26341	6.86956e-06	0.000177542	2	23790748	23805139	protein_coding	cysteine-serine-rich nuclear protein 1a [Source:ZFIN;Acc:ZDB-GENE-070912-475]	560270	41.587	3138	20.2292	mutant	0.11431	TRUE
ENSDARG00000025855	camk2n1a	-0.545577	8.58439	6.87122e-06	0.000177542	2	44943396	44946094	protein_coding	calcium/calmodulin-dependent protein kinase II inhibitor 1a [Source:ZFIN;Acc:ZDB-GENE-050522-319]	553607	41.3176	2125	20.2288	mutant	0.114337	FALSE
ENSDARG00000062361	paxbp1	-0.760937	5.43116	6.88766e-06	0.000177691	10	24422017	24442546	protein_coding	PAX3 and PAX7 binding protein 1 [Source:ZFIN;Acc:ZDB-GENE-070112-2352]	563266	47.5818	1026	20.2242	mutant	0.114611	FALSE
ENSDARG00000092508	si:ch73-376l24.2	-0.625962	3.7725	6.92776e-06	0.000178449	5	63302660	63319502	protein_coding	si:ch73-376l24.2 [Source:ZFIN;Acc:ZDB-GENE-100922-46]	100333053	39.52	1646	20.2131	mutant	0.115278	FALSE
ENSDARG00000037647	rnf175	0.536694	4.29625	6.9505e-06	0.00017859	1	10037444	10048514	protein_coding	ring finger protein 175 [Source:ZFIN;Acc:ZDB-GENE-040426-1104]	393278	43.5772	1538	20.2068	mutant	0.115656	FALSE
ENSDARG00000020785	lama4	0.671235	4.42513	6.95469e-06	0.00017859	20	218886	259965	protein_coding	laminin, alpha 4 [Source:ZFIN;Acc:ZDB-GENE-040724-213]	566796	50.5224	6221	20.2057	mutant	0.115726	FALSE
ENSDARG00000059370	nr1d4b	-0.933474	2.90144	6.97436e-06	0.000178819	11	1944729	1967438	protein_coding	nuclear receptor subfamily 1, group D, member 4b [Source:ZFIN;Acc:ZDB-GENE-080403-6]	571948	51.4731	1719	20.2003	mutant	0.116053	FALSE
ENSDARG00000018404	krt18a.1	0.697111	5.2351	7.17475e-06	0.000183674	23	10347851	10351754	protein_coding	keratin 18a, tandem duplicate 1 [Source:ZFIN;Acc:ZDB-GENE-030411-6]	352912	49.3553	757	20.1461	mutant	0.119388	FALSE
ENSDARG00000101877	rbm34	-0.730842	2.92305	7.18879e-06	0.00018375	11	44617021	44637842	protein_coding	RNA binding motif protein 34 [Source:ZFIN;Acc:ZDB-GENE-040718-77]	436655	43.2597	1421	20.1423	mutant	0.119621	FALSE
ENSDARG00000087688	klhl29	-0.713351	4.477	7.22278e-06	0.000184336	20	44799375	45062514	protein_coding	kelch-like family member 29 [Source:ZFIN;Acc:ZDB-GENE-121114-1]	100537703	55.1699	2373	20.1333	mutant	0.120187	FALSE
ENSDARG00000100965	ep400	-0.572257	7.33285	7.25495e-06	0.000184874	8	43668476	43721359	protein_coding	E1A binding protein p400 [Source:ZFIN;Acc:ZDB-GENE-081104-186]	562355	53.5403	2015	20.1248	mutant	0.120722	FALSE
ENSDARG00000091124	rps19bp1	-0.729251	3.99155	7.30645e-06	0.000185901	6	264927	268818	protein_coding	ribosomal protein S19 binding protein 1 [Source:ZFIN;Acc:ZDB-GENE-110316-2]	100005069	38.4834	2110	20.1113	mutant	0.121579	FALSE
ENSDARG00000103824	hint1	1.07221	3.58711	7.32425e-06	0.000186069	10	7636811	7640797	protein_coding	histidine triad nucleotide binding protein 1 [Source:ZFIN;Acc:ZDB-GENE-040927-8]	449551	47.8723	564	20.1066	mutant	0.121875	TRUE
ENSDARG00000099733	CIR1	-0.881665	3.91675	7.38691e-06	0.000187375	9	2574122	2586554	protein_coding	corepressor interacting with RBPJ, 1 [Source:HGNC Symbol;Acc:HGNC:24217]	NA	44.3435	606	20.0903	mutant	0.122918	FALSE
ENSDARG00000007385	cct7	0.469093	6.13544	7.40951e-06	0.000187662	7	60148452	60156409	protein_coding	chaperonin containing TCP1, subunit 7 (eta) [Source:ZFIN;Acc:ZDB-GENE-020419-7]	192324	47.9667	1500	20.0845	mutant	0.123294	FALSE
ENSDARG00000017427	phf20l1	-0.709867	5.49439	7.44298e-06	0.000188224	16	31601181	31622805	protein_coding	PHD finger protein 20 like 1 [Source:ZFIN;Acc:ZDB-GENE-030131-5837]	327626	46.494	2967	20.0759	mutant	0.123851	FALSE
ENSDARG00000101584	CU467822.1	0.618808	5.82479	7.45552e-06	0.000188255	7	14353922	14381369	lincRNA	NULL	NA	42.6936	1485	20.0727	mutant	0.12406	FALSE
ENSDARG00000068716	cuedc1a	0.512955	4.191	7.50072e-06	0.000189109	10	37137464	37167451	protein_coding	CUE domain containing 1a [Source:ZFIN;Acc:ZDB-GENE-061027-344]	768297	47.3562	2322	20.0611	mutant	0.124812	FALSE
ENSDARG00000101631	etfa	0.636476	4.69135	7.53275e-06	0.000189629	25	32755485	32787247	protein_coding	electron transfer flavoprotein subunit alpha [Source:ZFIN;Acc:ZDB-GENE-030131-4449]	325724	46.4219	1607	20.0529	mutant	0.125345	FALSE
ENSDARG00000074298	znf1015	-0.843746	3.72809	7.54611e-06	0.000189679	4	73491106	73548437	protein_coding	zinc finger protein 1015 [Source:ZFIN;Acc:ZDB-GENE-050913-139]	562615	41.3032	1676	20.0496	mutant	0.125567	FALSE
ENSDARG00000035987	psmg2	1.04314	2.39431	7.61127e-06	0.000190631	19	12350069	12360121	protein_coding	proteasome (prosome, macropain) assembly chaperone 2 [Source:ZFIN;Acc:ZDB-GENE-040426-1972]	573107	46.0465	1075	20.0331	mutant	0.126652	TRUE
ENSDARG00000016514	gtf2h2	0.724316	4.24406	7.61179e-06	0.000190631	5	26221011	26233068	protein_coding	general transcription factor IIH, polypeptide 2 [Source:ZFIN;Acc:ZDB-GENE-030131-1959]	323239	45.2118	1848	20.033	mutant	0.12666	FALSE
ENSDARG00000021346	pdhb	0.71721	5.84928	7.61838e-06	0.000190631	22	10201826	10212502	protein_coding	pyruvate dehydrogenase E1 beta subunit [Source:ZFIN;Acc:ZDB-GENE-040426-2173]	406428	50.3259	1151	20.0313	mutant	0.12677	FALSE
ENSDARG00000074680	rims1a	-0.737962	7.60087	7.72242e-06	0.000192565	13	27631926	27767443	protein_coding	regulating synaptic membrane exocytosis 1a [Source:ZFIN;Acc:ZDB-GENE-090312-135]	NA	49.3313	2378	20.0054	mutant	0.128501	FALSE
ENSDARG00000097892	BX470264.1	-1.00698	2.8951	7.7451e-06	0.000192565	2	9862833	9863388	lincRNA	NULL	NA	37.4101	556	19.9998	mutant	0.128879	TRUE
ENSDARG00000100181	lamp1a	-1.12196	3.58395	7.74807e-06	0.000192565	1	176583	182258	protein_coding	lysosomal associated membrane protein 1a [Source:ZFIN;Acc:ZDB-GENE-030131-3708]	NA	55.9889	1077	19.999	mutant	0.128928	TRUE
ENSDARG00000061644	ensab	-0.672856	4.95589	7.75306e-06	0.000192565	16	29555801	29577708	protein_coding	endosulfine alpha b [Source:ZFIN;Acc:ZDB-GENE-060526-294]	100317933	47.9502	683	19.9978	mutant	0.129011	FALSE
ENSDARG00000053864	elmsan1b	-0.506581	7.10005	7.75352e-06	0.000192565	17	37301860	37365668	protein_coding	ELM2 and Myb/SANT-like domain containing 1b [Source:ZFIN;Acc:ZDB-GENE-131121-13]	560411	41.6889	8770	19.9977	mutant	0.129019	FALSE
ENSDARG00000003795	idh2	0.606376	7.07011	7.84509e-06	0.000194549	18	26096814	26101800	protein_coding	isocitrate dehydrogenase 2 (NADP+), mitochondrial [Source:ZFIN;Acc:ZDB-GENE-031118-95]	386951	48.6154	975	19.9753	mutant	0.130542	FALSE
ENSDARG00000114885	PXMP4	-0.806102	2.66727	7.98845e-06	0.000197809	6	2163826	2171818	protein_coding	peroxisomal membrane protein 4 [Source:HGNC Symbol;Acc:HGNC:15920]	566065	34.464	5056	19.9406	mutant	0.132928	FALSE
ENSDARG00000059097	nktr	-1.65711	6.72692	8.03721e-06	0.000198721	24	20643658	20658668	protein_coding	natural killer cell triggering receptor [Source:ZFIN;Acc:ZDB-GENE-030131-1725]	323005	43.0898	333	19.929	mutant	0.133739	TRUE
ENSDARG00000079312	kmt2ca	-0.44713	7.57307	8.07766e-06	0.000199425	24	7336411	7549610	protein_coding	lysine (K)-specific methyltransferase 2Ca [Source:ZFIN;Acc:ZDB-GENE-080520-3]	560793	48.398	6911	19.9194	mutant	0.134412	FALSE
ENSDARG00000054696	psmb4	0.630197	5.14314	8.18398e-06	0.00020175	19	42456922	42462491	protein_coding	proteasome subunit beta 4 [Source:ZFIN;Acc:ZDB-GENE-050417-333]	550499	49.2244	967	19.8944	mutant	0.136181	FALSE
ENSDARG00000000489	upf3b	-0.813022	5.04489	8.19689e-06	0.00020177	14	33339322	33351103	protein_coding	UPF3B regulator of nonsense mediated mRNA decay [Source:ZFIN;Acc:ZDB-GENE-040426-1630]	393929	45.249	1526	19.8914	mutant	0.136396	FALSE
ENSDARG00000102266	isg20l2	-0.767039	3.11212	8.27763e-06	0.000203456	16	29366446	29375986	protein_coding	interferon stimulated exonuclease gene 20-like 2 [Source:ZFIN;Acc:ZDB-GENE-070928-8]	558447	38.2638	3560	19.8726	mutant	0.13774	FALSE
ENSDARG00000036695	calcoco1a	-0.642884	6.52714	8.31946e-06	0.000204183	23	35981839	36003441	protein_coding	calcium binding and coiled-coil domain 1a [Source:ZFIN;Acc:ZDB-GENE-030131-6911]	334971	47.8367	2224	19.863	mutant	0.138436	FALSE
ENSDARG00000086104	slco5a1a	-0.570358	7.49506	8.37894e-06	0.00020534	2	42382472	42415902	protein_coding	solute carrier organic anion transporter family member 5A1a [Source:ZFIN;Acc:ZDB-GENE-090316-1]	c(101883455, 570033)	48.5945	1230	19.8494	mutant	0.139426	FALSE
ENSDARG00000086764	mdc1	-0.81901	5.74167	8.41952e-06	0.000205767	16	10329701	10345769	protein_coding	mediator of DNA damage checkpoint 1 [Source:ZFIN;Acc:ZDB-GENE-060810-185]	569805	44.5706	5636	19.8402	mutant	0.140101	FALSE
ENSDARG00000021556	ubl3b	0.528253	5.608	8.42112e-06	0.000205767	14	30854553	30876708	protein_coding	ubiquitin-like 3b [Source:ZFIN;Acc:ZDB-GENE-040630-4]	405782	48.6055	886	19.8398	mutant	0.140127	FALSE
ENSDARG00000028396	fkbp5	2.15619	7.29303	8.45187e-06	0.000205921	6	41096058	41117242	protein_coding	FKBP prolyl isomerase 5 [Source:ZFIN;Acc:ZDB-GENE-030616-630]	368924	44.3049	2613	19.8328	mutant	0.140639	TRUE
ENSDARG00000092124	cox14	1.23596	1.92804	8.45218e-06	0.000205921	22	5752257	5756384	protein_coding	cytochrome c oxidase assembly factor COX14 [Source:ZFIN;Acc:ZDB-GENE-060503-626]	568423	46.8182	440	19.8328	mutant	0.140644	TRUE
ENSDARG00000099545	snx25	0.429779	5.52525	8.48738e-06	0.000206477	14	3960541	4044545	protein_coding	sorting nexin 25 [Source:ZFIN;Acc:ZDB-GENE-121105-11]	793657	51.871	3381	19.8248	mutant	0.14123	FALSE
ENSDARG00000006666	bud13	-0.550752	3.84474	8.57067e-06	0.000208198	21	22697059	22705347	protein_coding	BUD13 homolog [Source:ZFIN;Acc:ZDB-GENE-030131-6333]	564510	47.3625	1782	19.8061	mutant	0.142616	FALSE
ENSDARG00000079876	CU855878.1	-0.818742	3.44039	8.59938e-06	0.000208591	22	22129358	22130623	protein_coding	C2 calcium-dependent domain-containing protein 4C-like [Source:NCBI gene;Acc:100332608]	100332608	50.9479	1266	19.7998	mutant	0.143094	FALSE
ENSDARG00000076229	mrtfab	-0.598886	6.42094	8.62709e-06	0.000208959	12	18718065	18787459	protein_coding	myocardin related transcription factor Ab [Source:ZFIN;Acc:ZDB-GENE-030131-681]	559638	50.4484	802	19.7936	mutant	0.143555	FALSE
ENSDARG00000099913	snrnp35	-1.40573	2.28238	8.67387e-06	0.000209787	10	44373349	44378081	protein_coding	small nuclear ribonucleoprotein 35 (U11/U12) [Source:ZFIN;Acc:ZDB-GENE-050706-77]	569999	59.8425	762	19.7833	mutant	0.144333	TRUE
ENSDARG00000068192	taf4a	-0.696316	3.88673	8.80952e-06	0.000212758	11	20887446	20988238	protein_coding	TAF4A RNA polymerase II, TATA box binding protein (TBP)-associated factor [Source:ZFIN;Acc:ZDB-GENE-131127-579]	100149942	49.3112	2686	19.7536	mutant	0.14659	FALSE
ENSDARG00000075437	shc1	0.599422	4.64022	8.83584e-06	0.000213085	16	22781854	22863603	protein_coding	SHC (Src homology 2 domain containing) transforming protein 1 [Source:ZFIN;Acc:ZDB-GENE-030131-2538]	323818	46.8433	3920	19.7479	mutant	0.147028	FALSE
ENSDARG00000101458	r3hdm1	-0.81522	8.89801	8.85146e-06	0.000213152	22	12361317	12393949	protein_coding	R3H domain containing 1 [Source:ZFIN;Acc:ZDB-GENE-030131-7119]	110437712	45.8681	5811	19.7445	mutant	0.147288	FALSE
ENSDARG00000103266	ogal	-0.869792	2.82433	8.92182e-06	0.000214536	11	45110865	45126501	protein_coding	O-GlcNAcase like [Source:ZFIN;Acc:ZDB-GENE-110914-153]	571547	46.2681	2827	19.7294	mutant	0.148459	FALSE
ENSDARG00000099986	si:ch211-207i20.2	-0.69799	3.14375	9.0461e-06	0.000217211	12	9482875	9498060	protein_coding	si:ch211-207i20.2 [Source:ZFIN;Acc:ZDB-GENE-141212-299]	568537	46.958	1808	19.703	mutant	0.150527	FALSE
ENSDARG00000027738	si:ch211-13c6.2	-0.663429	5.80657	9.07489e-06	0.000217588	19	42047427	42068989	protein_coding	si:ch211-13c6.2 [Source:ZFIN;Acc:ZDB-GENE-060503-666]	100000125	45.9883	2578	19.6969	mutant	0.151006	FALSE
ENSDARG00000077473	mych	0.88903	2.0618	9.19392e-06	0.000220125	6	50451337	50454833	protein_coding	myelocytomatosis oncogene homolog [Source:ZFIN;Acc:ZDB-GENE-030219-51]	560341	48.5848	2138	19.672	mutant	0.152987	FALSE
ENSDARG00000056334	mlh3	-0.639627	3.25471	9.26449e-06	0.000221336	23	24589633	24598877	protein_coding	mutL homolog 3 (E. coli) [Source:ZFIN;Acc:ZDB-GENE-060810-45]	568323	42.2008	3635	19.6574	mutant	0.154161	FALSE
ENSDARG00000045691	zcrb1	-1.05446	2.29737	9.2711e-06	0.000221336	4	13923927	13931508	protein_coding	zinc finger CCHC-type and RNA binding motif 1 [Source:ZFIN;Acc:ZDB-GENE-041210-114]	550251	35.9094	1721	19.656	mutant	0.154271	TRUE
ENSDARG00000116833	CABZ01077220.2	-1.33358	1.98934	9.38407e-06	0.000223523	22	8239451	8250080	protein_coding	uncharacterized LOC110438269 [Source:NCBI gene;Acc:110438269]	110438269	33.7574	5738	19.6329	mutant	0.156151	TRUE
ENSDARG00000007955	iars	0.603933	3.82585	9.3896e-06	0.000223523	11	1337620	1392468	protein_coding	isoleucyl-tRNA synthetase [Source:ZFIN;Acc:ZDB-GENE-030131-6325]	334393	54.8167	3955	19.6317	mutant	0.156243	FALSE
ENSDARG00000076533	nfe2l1b	-0.492002	6.46693	9.52125e-06	0.000226334	12	28854410	28866095	protein_coding	nuclear factor, erythroid 2-like 1b [Source:ZFIN;Acc:ZDB-GENE-120319-2]	558772	43.8162	643	19.6051	mutant	0.158434	FALSE
ENSDARG00000058522	shq1	-0.71201	2.83561	9.60408e-06	0.000227625	6	44089189	44161262	protein_coding	SHQ1, H/ACA ribonucleoprotein assembly factor [Source:ZFIN;Acc:ZDB-GENE-070112-1412]	567601	39.1794	4704	19.5886	mutant	0.159812	FALSE
ENSDARG00000017261	gdpd1	0.646206	4.42083	9.60803e-06	0.000227625	15	16886196	16894875	protein_coding	glycerophosphodiester phosphodiesterase domain containing 1 [Source:ZFIN;Acc:ZDB-GENE-040822-22]	445504	42.4718	1594	19.5878	mutant	0.159878	FALSE
ENSDARG00000031495	seta	-0.578308	6.84733	9.61661e-06	0.000227625	8	2585256	2591654	protein_coding	SET nuclear proto-oncogene a [Source:ZFIN;Acc:ZDB-GENE-030131-2221]	323501	43.3514	859	19.5861	mutant	0.16002	FALSE
ENSDARG00000102610	r3hdm2	-0.70836	4.95709	9.68078e-06	0.000228818	6	59642695	59691608	protein_coding	R3H domain containing 2 [Source:ZFIN;Acc:ZDB-GENE-180313-1]	100330669	57.8658	2727	19.5734	mutant	0.161088	FALSE
ENSDARG00000057026	ran	0.626476	7.07097	9.79354e-06	0.000231155	14	21685537	21693914	protein_coding	RAN, member RAS oncogene family [Source:ZFIN;Acc:ZDB-GENE-990415-88]	30572	45.8012	1088	19.5513	mutant	0.162964	FALSE
ENSDARG00000055158	prox1a	-0.537043	4.89688	9.88204e-06	0.000232914	17	32822588	32865788	protein_coding	prospero homeobox 1a [Source:ZFIN;Acc:ZDB-GENE-980526-397]	30679	47.7843	2911	19.5341	mutant	0.164437	FALSE
ENSDARG00000088383	cox5aa	0.83413	4.73905	1.00914e-05	0.000237511	25	29075145	29080125	protein_coding	cytochrome c oxidase subunit 5Aa [Source:ZFIN;Acc:ZDB-GENE-050522-133]	554101	49.8692	574	19.494	mutant	0.16792	FALSE
ENSDARG00000040059	gbp	0.94681	2.84311	1.01073e-05	0.00023755	16	40954481	40955839	protein_coding	glycogen synthase kinase binding protein [Source:ZFIN;Acc:ZDB-GENE-990714-7]	30719	46.5784	1359	19.491	mutant	0.168186	FALSE
ENSDARG00000025468	bnip3la	-0.699109	5.5816	1.01573e-05	0.00023839	8	5202589	5220125	protein_coding	BCL2 interacting protein 3 like a [Source:ZFIN;Acc:ZDB-GENE-030131-2283]	323563	55.4535	871	19.4816	mutant	0.169018	FALSE
ENSDARG00000101431	gas8	-0.746223	3.96975	1.02063e-05	0.000239158	18	31033122	31051847	protein_coding	growth arrest-specific 8 [Source:ZFIN;Acc:ZDB-GENE-030131-1980]	323260	42	1000	19.4724	mutant	0.169832	FALSE
ENSDARG00000005643	gcat	1.03842	1.39603	1.02188e-05	0.000239158	3	25990052	25998243	protein_coding	glycine C-acetyltransferase [Source:ZFIN;Acc:ZDB-GENE-060518-3]	402822	48.1998	1722	19.4701	mutant	0.170041	TRUE
ENSDARG00000041691	bhlhe41	-0.601091	7.68582	1.04216e-05	0.000243561	18	16125852	16130165	protein_coding	basic helix-loop-helix family, member e41 [Source:ZFIN;Acc:ZDB-GENE-050419-146]	563771	42.7258	3155	19.4325	mutant	0.173415	FALSE
ENSDARG00000101406	rplp2	0.973963	3.60709	1.04574e-05	0.000244054	6	49508805	49510553	protein_coding	ribosomal protein, large P2 [Source:ZFIN;Acc:ZDB-GENE-031018-2]	335629	49.7573	412	19.426	mutant	0.174011	FALSE
ENSDARG00000011462	otub1b	0.652592	5.03231	1.05122e-05	0.000244825	7	24815809	24828887	protein_coding	OTU deubiquitinase, ubiquitin aldehyde binding 1b [Source:ZFIN;Acc:ZDB-GENE-040718-204]	436773	45.2577	970	19.416	mutant	0.174923	FALSE
ENSDARG00000030213	sap30l	0.653952	4.56235	1.05198e-05	0.000244825	21	45875792	45878872	protein_coding	sap30-like [Source:ZFIN;Acc:ZDB-GENE-030131-5287]	327079	53.3115	1525	19.4146	mutant	0.17505	FALSE
ENSDARG00000078717	itga8	0.847753	3.99899	1.05639e-05	0.000245507	16	28383758	28512860	protein_coding	integrin, alpha 8 [Source:ZFIN;Acc:ZDB-GENE-080220-48]	100141346	48.3387	3100	19.4066	mutant	0.175783	FALSE
ENSDARG00000040310	prpf4bb	-0.512916	5.97227	1.06807e-05	0.000247876	24	11469811	11506064	protein_coding	pre-mRNA processing factor 4Bb [Source:ZFIN;Acc:ZDB-GENE-040426-2799]	406758	41.5425	5569	19.3856	mutant	0.177727	FALSE
ENSDARG00000037746	actb1	0.693262	8.21951	1.0706e-05	0.000248116	1	8649099	8653385	protein_coding	actin, beta 1 [Source:ZFIN;Acc:ZDB-GENE-000329-1]	57934	50.4819	924	19.3811	mutant	0.178147	FALSE
ENSDARG00000069857	coq3	0.751786	2.25468	1.0757e-05	0.000248952	16	32652350	32662947	protein_coding	coenzyme Q3 methyltransferase [Source:ZFIN;Acc:ZDB-GENE-040718-364]	436893	46.5463	1274	19.3721	mutant	0.178996	FALSE
ENSDARG00000024619	foxo6b	-0.656272	5.1972	1.07864e-05	0.000249286	19	15571290	15620967	protein_coding	forkhead box O6 b [Source:ZFIN;Acc:ZDB-GENE-060503-776]	566899	47.6562	3840	19.3668	mutant	0.179486	FALSE
ENSDARG00000058606	sik1	0.544267	5.17383	1.08537e-05	0.00025025	9	9112159	9122562	protein_coding	salt-inducible kinase 1 [Source:ZFIN;Acc:ZDB-GENE-030131-9446]	553465	43.9997	2743	19.355	mutant	0.180606	FALSE
ENSDARG00000039434	oprm1	-0.875147	3.21541	1.08582e-05	0.00025025	13	23843712	23882977	protein_coding	opioid receptor, mu 1 [Source:ZFIN;Acc:ZDB-GENE-010125-1]	65088	50.3628	1378	19.3542	mutant	0.18068	FALSE
ENSDARG00000001244	srrm1	-0.606835	7.05988	1.09035e-05	0.000250946	17	25426091	25440344	protein_coding	serine/arginine repetitive matrix 1 [Source:ZFIN;Acc:ZDB-GENE-040426-2789]	406751	48.9957	841	19.3462	mutant	0.181434	FALSE
ENSDARG00000041533	ccdc130	-0.641837	3.47512	1.09354e-05	0.000251332	22	26239424	26265355	protein_coding	coiled-coil domain containing 130 [Source:ZFIN;Acc:ZDB-GENE-040912-36]	402887	46.5532	1173	19.3406	mutant	0.181964	FALSE
ENSDARG00000004724	tcea3	-0.867792	2.89015	1.1e-05	0.000252469	16	34111919	34135244	protein_coding	transcription elongation factor A (SII), 3 [Source:ZFIN;Acc:ZDB-GENE-040426-1860]	402983	42.877	1055	19.3294	mutant	0.18304	FALSE
ENSDARG00000044980	kpna6	-0.563501	4.97451	1.11119e-05	0.000254686	19	29861859	29887629	protein_coding	karyopherin alpha 6 (importin alpha 7) [Source:ZFIN;Acc:ZDB-GENE-130530-626]	100149852	48.3468	1361	19.3101	mutant	0.184902	FALSE
ENSDARG00000024109	naa40	0.617839	4.16524	1.12994e-05	0.000258627	7	25000060	25011597	protein_coding	N(alpha)-acetyltransferase 40, NatD catalytic subunit, homolog (S. cerevisiae) [Source:ZFIN;Acc:ZDB-GENE-050417-105]	550325	45.9173	771	19.2781	mutant	0.188022	FALSE
ENSDARG00000043417	eipr1	0.779155	3.56355	1.13571e-05	0.000259401	17	51262556	51317306	protein_coding	EARP complex and GARP complex interacting protein 1 [Source:ZFIN;Acc:ZDB-GENE-041010-167]	450045	45.2662	3305	19.2684	mutant	0.188981	FALSE
ENSDARG00000013822	anapc16	0.971096	1.8041	1.13644e-05	0.000259401	12	48319221	48327599	protein_coding	anaphase promoting complex subunit 16 [Source:ZFIN;Acc:ZDB-GENE-050417-430]	550576	49.0196	561	19.2672	mutant	0.189103	FALSE
ENSDARG00000012199	gpt2	1.02805	4.0096	1.13927e-05	0.000259692	7	41887429	41901688	protein_coding	glutamic pyruvate transaminase (alanine aminotransferase) 2 [Source:ZFIN;Acc:ZDB-GENE-030729-8]	799963	40.8716	4612	19.2624	mutant	0.189575	TRUE
ENSDARG00000021378	phf21ab	-0.620769	4.90737	1.14323e-05	0.000260233	25	7718967	7764083	protein_coding	PHD finger protein 21Ab [Source:ZFIN;Acc:ZDB-GENE-030131-6456]	565544	51.1975	2678	19.2558	mutant	0.190234	FALSE
ENSDARG00000021905	derl1	0.680987	3.88866	1.14713e-05	0.000260233	16	25643445	25663846	protein_coding	derlin 1 [Source:ZFIN;Acc:ZDB-GENE-040426-2793]	406753	42.0617	854	19.2493	mutant	0.190882	FALSE
ENSDARG00000052695	nr2f1a	0.638296	6.18404	1.14789e-05	0.000260233	5	49744713	49751549	protein_coding	nuclear receptor subfamily 2, group F, member 1a [Source:ZFIN;Acc:ZDB-GENE-980526-115]	30418	45.0902	2994	19.248	mutant	0.191009	FALSE
ENSDARG00000053995	gpank1	-0.786776	2.31951	1.1479e-05	0.000260233	1	26036123	26045584	protein_coding	G patch domain and ankyrin repeats 1 [Source:ZFIN;Acc:ZDB-GENE-070928-32]	100126023	44.8929	1308	19.248	mutant	0.191011	FALSE
ENSDARG00000042905	rpl10a	0.798895	5.89335	1.15299e-05	0.00026103	8	23738122	23742985	protein_coding	ribosomal protein L10a [Source:ZFIN;Acc:ZDB-GENE-030131-2025]	323305	49.6325	868	19.2396	mutant	0.191857	FALSE
ENSDARG00000021547	vrk2	-1.35631	0.783517	1.16296e-05	0.00026293	13	26780004	26799244	protein_coding	VRK serine/threonine kinase 2 [Source:ZFIN;Acc:ZDB-GENE-040426-1046]	394145	41.1549	702	19.2231	mutant	0.193516	TRUE
ENSDARG00000040303	nbn	-0.565064	3.62542	1.18416e-05	0.000267333	16	23837847	23977525	protein_coding	nibrin [Source:ZFIN;Acc:ZDB-GENE-041008-35]	544655	45.3649	2664	19.1886	mutant	0.197044	FALSE
ENSDARG00000056954	si:dkeyp-38g8.5	-0.734062	2.63818	1.18602e-05	0.000267333	4	16315692	16319762	protein_coding	si:dkeyp-38g8.5 [Source:ZFIN;Acc:ZDB-GENE-081104-62]	568385	47.7425	1196	19.1856	mutant	0.197354	FALSE
ENSDARG00000099850	iqsec3a	-0.729577	7.17956	1.18871e-05	0.000267333	4	26496489	26766355	protein_coding	IQ motif and Sec7 domain 3a [Source:ZFIN;Acc:ZDB-GENE-041210-343]	797355	43.7231	2031	19.1813	mutant	0.197801	FALSE
ENSDARG00000102820	cib2	0.770939	3.46187	1.1898e-05	0.000267333	25	25666392	25736958	protein_coding	calcium and integrin binding family member 2 [Source:ZFIN;Acc:ZDB-GENE-040426-1663]	393679	38.1417	1539	19.1796	mutant	0.197983	FALSE
ENSDARG00000117545	CABZ01066320.1	-1.12296	2.66669	1.19047e-05	0.000267333	10	1544163	1552789	lincRNA	NULL	NA	48.0078	3087	19.1785	mutant	0.198094	TRUE
ENSDARG00000030805	znhit2	-0.733904	3.04989	1.1974e-05	0.000268527	10	26982254	26985231	protein_coding	zinc finger, HIT-type containing 2 [Source:ZFIN;Acc:ZDB-GENE-061103-46]	777606	47.2626	1790	19.1674	mutant	0.199247	FALSE
ENSDARG00000063911	mt-atp6	-0.594955	12.6663	1.20461e-05	0.000269781	MT	9052	9735	protein_coding	ATP synthase 6, mitochondrial [Source:ZFIN;Acc:ZDB-GENE-011205-18]	140519	39.4737	684	19.156	mutant	0.200448	FALSE
ENSDARG00000001162	matr3l1.1	-0.670184	6.85511	1.20856e-05	0.000270302	14	25063318	25078580	protein_coding	matrin 3-like 1.1 [Source:ZFIN;Acc:ZDB-GENE-030616-40]	556124	42.3578	5057	19.1497	mutant	0.201105	FALSE
ENSDARG00000097617	si:ch211-178n15.1	-0.762543	3.31914	1.21203e-05	0.000270713	2	56060400	56095275	protein_coding	si:ch211-178n15.1 [Source:ZFIN;Acc:ZDB-GENE-131121-24]	101884003	43.0371	5041	19.1442	mutant	0.201681	FALSE
ENSDARG00000009252	napepld	0.930485	2.60524	1.23896e-05	0.00027588	4	20480399	20486005	protein_coding	N-acyl phosphatidylethanolamine phospholipase D [Source:ZFIN;Acc:ZDB-GENE-030131-3856]	568061	48.1129	1458	19.1023	mutant	0.206162	FALSE
ENSDARG00000061020	ccdc186	-0.481089	5.99399	1.24085e-05	0.00027588	12	30367079	30422456	protein_coding	si:ch211-225b10.4 [Source:ZFIN;Acc:ZDB-GENE-100318-3]	557112	43.1311	4914	19.0994	mutant	0.206477	FALSE
ENSDARG00000075209	p4htm	-0.97723	5.47067	1.24155e-05	0.00027588	6	40730869	40744726	protein_coding	prolyl 4-hydroxylase, transmembrane (endoplasmic reticulum) [Source:ZFIN;Acc:ZDB-GENE-110131-7]	799930	40.2153	4832	19.0983	mutant	0.206593	FALSE
ENSDARG00000076351	brinp3a.1	0.634316	5.04551	1.24179e-05	0.00027588	6	35675784	35779348	protein_coding	bone morphogenetic protein/retinoic acid inducible neural-specific 3a, tandem duplicate 1 [Source:ZFIN;Acc:ZDB-GENE-080218-16]	569746	46.6412	3402	19.0979	mutant	0.206634	FALSE
ENSDARG00000036060	exosc6	0.88905	2.18631	1.24953e-05	0.000277228	7	29163592	29164818	protein_coding	exosome component 6 [Source:ZFIN;Acc:ZDB-GENE-050522-362]	326786	52.4857	1227	19.0861	mutant	0.207921	FALSE
ENSDARG00000019060	snx12	0.773612	6.05753	1.2516e-05	0.000277318	21	30470809	30488267	protein_coding	sorting nexin 12 [Source:ZFIN;Acc:ZDB-GENE-040426-787]	394098	38.6028	2171	19.0829	mutant	0.208266	FALSE
ENSDARG00000090026	BX682550.1	-1.1467	2.15914	1.26154e-05	0.000279148	3	15622547	15625520	processed_transcript	NULL	NA	45.9559	816	19.0678	mutant	0.20992	TRUE
ENSDARG00000092307	CR456642.1	-1.12067	2.28474	1.2706e-05	0.00028078	23	30517199	30698687	processed_transcript	NULL	NA	42.6873	421	19.0542	mutant	0.211427	TRUE
ENSDARG00000098654	FQ976914.1	-1.02352	4.4205	1.2763e-05	0.000281667	16	48791226	48914757	protein_coding	raftlin-like [Source:NCBI gene;Acc:101885083]	101885083	53.0245	1554	19.0456	mutant	0.212377	TRUE
ENSDARG00000074275	limch1a	-0.663964	5.86447	1.2786e-05	0.0002818	1	18965750	19066327	protein_coding	LIM and calponin homology domains 1a [Source:ZFIN;Acc:ZDB-GENE-090312-153]	561940	48.6203	2193	19.0422	mutant	0.212759	FALSE
ENSDARG00000101733	fam168b	-0.807045	6.89949	1.29407e-05	0.000284833	24	31334209	31347202	protein_coding	family with sequence similarity 168 member B [Source:ZFIN;Acc:ZDB-GENE-060929-180]	561051	45.177	1014	19.0192	mutant	0.215334	FALSE
ENSDARG00000078755	plppr4b	-0.700562	3.52823	1.30148e-05	0.00028577	24	30053651	30096666	protein_coding	phospholipid phosphatase related 4b [Source:ZFIN;Acc:ZDB-GENE-091118-37]	571722	51.3881	1765	19.0083	mutant	0.216567	FALSE
ENSDARG00000076008	umad1	-1.23763	1.18011	1.30177e-05	0.00028577	19	25435150	25464291	protein_coding	UBAP1-MVB12-associated (UMA) domain containing 1 [Source:ZFIN;Acc:ZDB-GENE-070705-289]	100148025	41.3019	891	19.0079	mutant	0.216614	TRUE
ENSDARG00000000767	spi1b	-0.808241	2.85189	1.32073e-05	0.000289313	7	32644673	32659353	protein_coding	Spi-1 proto-oncogene b [Source:ZFIN;Acc:ZDB-GENE-980526-164]	30117	41.9601	1750	18.9803	mutant	0.219769	FALSE
ENSDARG00000101936	tmem106ba	-0.569122	5.8615	1.32138e-05	0.000289313	15	33966739	33978714	protein_coding	transmembrane protein 106Ba [Source:ZFIN;Acc:ZDB-GENE-040426-1336]	393333	38.3771	1867	18.9794	mutant	0.219878	FALSE
ENSDARG00000104773	junbb	0.838554	5.00965	1.32581e-05	0.000289568	3	7654655	7656059	protein_coding	JunB proto-oncogene, AP-1 transcription factor subunit b [Source:ZFIN;Acc:ZDB-GENE-040426-2666]	336038	57.8648	1405	18.973	mutant	0.220615	FALSE
ENSDARG00000023298	rps27.1	0.767254	6.71559	1.32603e-05	0.000289568	19	8743260	8748571	protein_coding	ribosomal protein S27, isoform 1 [Source:ZFIN;Acc:ZDB-GENE-050522-549]	554155	46.4286	588	18.9727	mutant	0.220651	FALSE
ENSDARG00000092787	si:dkey-88p24.11	1.05511	2.32978	1.32934e-05	0.000289911	10	26998414	26999482	protein_coding	si:dkey-88p24.11 [Source:ZFIN;Acc:ZDB-GENE-030131-8991]	558861	45.2614	612	18.9679	mutant	0.221202	TRUE
ENSDARG00000014690	rps4x	0.651141	7.36821	1.33763e-05	0.000291338	7	51633815	51639699	protein_coding	ribosomal protein S4 X-linked [Source:ZFIN;Acc:ZDB-GENE-040927-19]	449547	48.9681	821	18.9561	mutant	0.222582	FALSE
ENSDARG00000015759	tspan7	0.67089	3.0641	1.34986e-05	0.000293616	14	41469478	41478392	protein_coding	tetraspanin 7 [Source:ZFIN;Acc:ZDB-GENE-030131-5435]	406802	42.4057	1393	18.9387	mutant	0.224616	FALSE
ENSDARG00000094460	CR354556.3	-0.876958	3.80818	1.35761e-05	0.000294917	23	40477220	40480582	processed_transcript	NULL	NA	44.2133	769	18.9278	mutant	0.225906	FALSE
ENSDARG00000003132	apip	1.18331	2.71654	1.36346e-05	0.000295558	7	49901483	49908518	polymorphic_pseudogene	APAF1 interacting protein [Source:ZFIN;Acc:ZDB-GENE-040912-128]	447941	46.6208	873	18.9196	mutant	0.226879	TRUE
ENSDARG00000023532	pinx1	-0.931906	4.00636	1.36411e-05	0.000295558	20	19006703	19059240	protein_coding	PIN2 (TERF1) interacting telomerase inhibitor 1 [Source:ZFIN;Acc:ZDB-GENE-030515-2]	368253	39.8015	1814	18.9187	mutant	0.226988	FALSE
ENSDARG00000060349	wasf1	-0.511409	4.64065	1.37131e-05	0.000296731	20	53300588	53366137	protein_coding	WASP family member 1 [Source:ZFIN;Acc:ZDB-GENE-070705-555]	100001221	56.5804	1391	18.9086	mutant	0.228186	FALSE
ENSDARG00000043465	atp6v1b2	0.699218	7.13871	1.37788e-05	0.000297765	10	19554604	19566474	protein_coding	ATPase H+ transporting V1 subunit B2 [Source:ZFIN;Acc:ZDB-GENE-030711-4]	359840	41.9044	2384	18.8995	mutant	0.229279	FALSE
ENSDARG00000018010	crtap	0.772688	2.55336	1.38844e-05	0.000299658	19	42609132	42617723	protein_coding	cartilage associated protein [Source:ZFIN;Acc:ZDB-GENE-040426-2619]	406626	45.5696	1501	18.8849	mutant	0.231036	FALSE
ENSDARG00000036645	rcbtb1	0.624706	3.06088	1.40489e-05	0.000302815	1	46635236	46650041	protein_coding	regulator of chromosome condensation (RCC1) and BTB (POZ) domain containing protein 1 [Source:ZFIN;Acc:ZDB-GENE-030131-7951]	336007	49.0899	1613	18.8625	mutant	0.233773	FALSE
ENSDARG00000055113	pom121	-0.614753	5.41486	1.41838e-05	0.000304672	10	35169644	35186310	protein_coding	POM121 transmembrane nucleoporin [Source:ZFIN;Acc:ZDB-GENE-030131-6557]	568298	50.9461	2484	18.8443	mutant	0.236018	FALSE
ENSDARG00000096003	atp5md	1.10785	3.83153	1.41867e-05	0.000304672	1	49432137	49434892	protein_coding	ATP synthase membrane subunit DAPIT [Source:ZFIN;Acc:ZDB-GENE-110914-234]	794625	38.4877	589	18.8439	mutant	0.236066	TRUE
ENSDARG00000019566	neurod1	-1.13368	7.93809	1.41938e-05	0.000304672	9	44291721	44295071	protein_coding	neuronal differentiation 1 [Source:ZFIN;Acc:ZDB-GENE-990415-172]	30169	46.7795	2422	18.8429	mutant	0.236186	TRUE
ENSDARG00000062991	abi1b	-0.4542	5.3679	1.42326e-05	0.000304672	2	9868601	9915870	protein_coding	abl-interactor 1b [Source:ZFIN;Acc:ZDB-GENE-060929-1182]	767738	53.2364	1823	18.8377	mutant	0.23683	FALSE
ENSDARG00000094112	slc22a21	0.810122	2.73361	1.42479e-05	0.000304672	21	45904956	45922066	protein_coding	solute carrier family 22 member 21 [Source:ZFIN;Acc:ZDB-GENE-091118-62]	799908	47.2627	1641	18.8356	mutant	0.237085	FALSE
ENSDARG00000102125	iqsec2a	-0.624139	7.74743	1.42592e-05	0.000304672	8	22567363	22739757	protein_coding	IQ motif and Sec7 domain 2a [Source:ZFIN;Acc:ZDB-GENE-170302-3]	560461	55.0824	3846	18.8341	mutant	0.237273	FALSE
ENSDARG00000075867	mrtfaa	-0.641853	4.99908	1.42632e-05	0.000304672	3	24708685	24765127	protein_coding	myocardin related transcription factor Aa [Source:ZFIN;Acc:ZDB-GENE-121205-3]	797480	46.1478	2525	18.8336	mutant	0.23734	FALSE
ENSDARG00000042252	eif4h	0.483831	5.47241	1.44732e-05	0.000308761	15	4585266	4616928	protein_coding	eukaryotic translation initiation factor 4h [Source:ZFIN;Acc:ZDB-GENE-010328-19]	402996	47.3198	2129	18.8057	mutant	0.240834	FALSE
ENSDARG00000099518	si:ch211-119e14.1	-1.09341	4.3373	1.45978e-05	0.000311021	7	18606798	18617187	protein_coding	si:ch211-119e14.1 [Source:ZFIN;Acc:ZDB-GENE-141216-162]	560599	34.002	3041	18.7894	mutant	0.242907	TRUE
ENSDARG00000113525	fgf12b	-0.581485	4.27463	1.4622e-05	0.000311138	15	45414883	45510977	protein_coding	fibroblast growth factor 12b [Source:ZFIN;Acc:ZDB-GENE-060825-134]	751749	43.4211	1520	18.7862	mutant	0.24331	FALSE
ENSDARG00000070084	phf10	-0.515959	4.31793	1.46609e-05	0.000311569	13	5978809	6001983	protein_coding	PHD finger protein 10 [Source:ZFIN;Acc:ZDB-GENE-040426-1573]	393628	45.2025	1665	18.7811	mutant	0.243958	FALSE
ENSDARG00000025581	rpl10	1.09556	6.38141	1.46987e-05	0.000311973	23	19712557	19715859	protein_coding	ribosomal protein L10 [Source:ZFIN;Acc:ZDB-GENE-030131-8656]	336712	46.8311	796	18.7762	mutant	0.244587	TRUE
ENSDARG00000008573	fam20b	0.50963	5.01335	1.48281e-05	0.000314245	20	15857041	15922986	protein_coding	FAM20B glycosaminoglycan xylosylkinase [Source:ZFIN;Acc:ZDB-GENE-040724-125]	557060	52.7001	796	18.7595	mutant	0.24674	FALSE
ENSDARG00000074009	znf1059	-0.850897	1.99555	1.48435e-05	0.000314245	4	28814850	28822393	protein_coding	zinc finger protein 1059 [Source:ZFIN;Acc:ZDB-GENE-030131-8437]	563440	40.5446	2644	18.7575	mutant	0.246996	FALSE
ENSDARG00000017446	camk1db	0.510901	5.57095	1.49363e-05	0.000315493	25	7987920	8030425	protein_coding	calcium/calmodulin-dependent protein kinase 1Db [Source:ZFIN;Acc:ZDB-GENE-070112-1872]	791176	44.1032	1731	18.7457	mutant	0.248539	FALSE
ENSDARG00000094809	ms4a17a.11	1.05859	2.17363	1.49404e-05	0.000315493	4	76575585	76588333	protein_coding	membrane-spanning 4-domains, subfamily A, member 17A.11 [Source:ZFIN;Acc:ZDB-GENE-050417-157]	550363	44.8759	927	18.7451	mutant	0.248609	TRUE
ENSDARG00000005774	ddx3xb	0.556697	7.00006	1.52123e-05	0.000320826	6	59832786	59850404	protein_coding	DEAD-box helicase 3 X-linked b [Source:ZFIN;Acc:ZDB-GENE-980526-150]	30116	54.4256	886	18.7107	mutant	0.253132	FALSE
ENSDARG00000062059	si:ch211-236l14.4	1.2194	3.07756	1.53247e-05	0.000322789	25	23656879	23745765	protein_coding	si:ch211-236l14.4 [Source:ZFIN;Acc:ZDB-GENE-081104-189]	797251	41.9927	4396	18.6967	mutant	0.255003	TRUE
ENSDARG00000058448	zrsr2	-0.689713	3.83834	1.54987e-05	0.00032604	11	12732247	12744082	protein_coding	zinc finger (CCCH type), RNA-binding motif and serine/arginine rich 2 [Source:ZFIN;Acc:ZDB-GENE-030131-1495]	100005490	44.0338	1602	18.6752	mutant	0.257898	FALSE
ENSDARG00000086980	mbd6	-0.532264	5.62192	1.57783e-05	0.000331503	6	58871600	58910402	protein_coding	methyl-CpG binding domain protein 6 [Source:ZFIN;Acc:ZDB-GENE-041027-3]	561863	56.5004	4381	18.6411	mutant	0.262551	FALSE
ENSDARG00000103846	hspa5	0.570733	6.64663	1.58772e-05	0.000332782	5	2713779	2721686	protein_coding	heat shock protein 5 [Source:ZFIN;Acc:ZDB-GENE-031001-11]	378848	51.646	2339	18.6292	mutant	0.264197	FALSE
ENSDARG00000080010	adh5	1.10507	3.13738	1.58791e-05	0.000332782	14	43590816	43602968	protein_coding	alcohol dehydrogenase 5 [Source:ZFIN;Acc:ZDB-GENE-011003-1]	116517	51.9245	1325	18.6289	mutant	0.264229	TRUE
ENSDARG00000092517	gpsm1a	0.52599	5.20948	1.59529e-05	0.000333906	5	64203526	64213253	protein_coding	G protein signaling modulator 1a [Source:ZFIN;Acc:ZDB-GENE-060526-302]	100004265	42.2142	3044	18.6201	mutant	0.265455	FALSE
ENSDARG00000076934	wdr60	-1.35649	4.55207	1.59804e-05	0.000334022	7	40122918	40145097	protein_coding	WD repeat domain 60 [Source:ZFIN;Acc:ZDB-GENE-140821-1]	100330581	44.2432	3314	18.6168	mutant	0.265914	TRUE
ENSDARG00000033616	selenon	-0.544402	4.19124	1.59985e-05	0.000334022	17	24687338	24695198	protein_coding	selenoprotein N [Source:ZFIN;Acc:ZDB-GENE-030327-7]	352914	43.4543	609	18.6147	mutant	0.266215	FALSE
ENSDARG00000034534	atp6v1aa	0.621175	7.04896	1.60322e-05	0.000334306	5	24245682	24259992	protein_coding	ATPase H+ transporting V1 subunit Aa [Source:ZFIN;Acc:ZDB-GENE-040426-1143]	394110	49.0609	2609	18.6107	mutant	0.266776	FALSE
ENSDARG00000053728	ttll3	-1.1997	1.19518	1.6058e-05	0.000334425	6	40329308	40352215	protein_coding	tubulin tyrosine ligase-like family, member 3 [Source:ZFIN;Acc:ZDB-GENE-060616-182]	724000	48.5703	2518	18.6076	mutant	0.267206	TRUE
ENSDARG00000071878	trmt112	1.02689	2.49657	1.60792e-05	0.000334447	14	8806227	8814590	protein_coding	tRNA methyltransferase subunit 11-2 [Source:ZFIN;Acc:ZDB-GENE-050522-30]	553790	37.8593	1009	18.6051	mutant	0.267557	TRUE
ENSDARG00000061282	glg1a	0.571203	6.36033	1.62473e-05	0.000337301	25	37219187	37248826	protein_coding	golgi glycoprotein 1a [Source:ZFIN;Acc:ZDB-GENE-030131-6448]	792865	55.202	2503	18.5853	mutant	0.270355	FALSE
ENSDARG00000098880	pclob	-0.878036	9.92936	1.62743e-05	0.000337301	18	9615147	9722291	protein_coding	piccolo presynaptic cytomatrix protein b [Source:ZFIN;Acc:ZDB-GENE-030131-8100]	565842	43.9304	17895	18.5821	mutant	0.270804	FALSE
ENSDARG00000023472	ctnnb2	0.727985	6.8321	1.62772e-05	0.000337301	19	47975916	47997424	protein_coding	catenin, beta 2 [Source:ZFIN;Acc:ZDB-GENE-040426-2575]	324004	55.9356	3538	18.5817	mutant	0.270853	FALSE
ENSDARG00000007863	tra2a	-0.682727	5.52666	1.63793e-05	0.000338994	19	20177208	20191378	protein_coding	transformer 2 alpha homolog [Source:ZFIN;Acc:ZDB-GENE-040426-1391]	393388	43.6565	984	18.5698	mutant	0.272551	FALSE
ENSDARG00000061458	phf14	-0.778572	5.43651	1.66725e-05	0.000344633	19	38167468	38327733	protein_coding	PHD finger protein 14 [Source:ZFIN;Acc:ZDB-GENE-030131-1796]	555505	49.0188	3492	18.536	mutant	0.27743	FALSE
ENSDARG00000029612	gpkow	-0.549514	5.22931	1.67424e-05	0.000345386	8	36591791	36618073	protein_coding	G patch domain and KOW motifs [Source:ZFIN;Acc:ZDB-GENE-030616-159]	368735	45.6685	1997	18.528	mutant	0.278593	FALSE
ENSDARG00000016788	zeb1a	-0.449974	6.20299	1.67662e-05	0.000345386	2	43807230	43852207	protein_coding	zinc finger E-box binding homeobox 1a [Source:ZFIN;Acc:ZDB-GENE-070912-124]	100004929	52.0874	3650	18.5253	mutant	0.27899	FALSE
ENSDARG00000019000	smc3	-0.408221	7.50856	1.67869e-05	0.000345386	22	29858535	29906764	protein_coding	structural maintenance of chromosomes 3 [Source:ZFIN;Acc:ZDB-GENE-030131-3196]	324475	47.094	4680	18.523	mutant	0.279334	FALSE
ENSDARG00000055903	luc7l	-0.599217	5.6949	1.67919e-05	0.000345386	24	39638555	39654132	protein_coding	LUC7-like (S. cerevisiae) [Source:ZFIN;Acc:ZDB-GENE-040625-111]	415206	49.3813	917	18.5224	mutant	0.279417	FALSE
ENSDARG00000058454	dynll1	0.58757	5.75695	1.68401e-05	0.000345552	8	2487250	2491471	protein_coding	dynein, light chain, LC8-type 1 [Source:ZFIN;Acc:ZDB-GENE-040426-1961]	406297	43.8397	836	18.5169	mutant	0.280219	FALSE
ENSDARG00000005355	larp6a	0.673217	4.17112	1.68415e-05	0.000345552	18	173603	194844	protein_coding	La ribonucleoprotein domain family, member 6a [Source:ZFIN;Acc:ZDB-GENE-030131-6403]	334471	55.6041	2061	18.5168	mutant	0.280242	FALSE
ENSDARG00000069661	si:dkey-121j17.6	-0.853507	2.24712	1.6956e-05	0.000347366	20	560805	566577	protein_coding	si:dkey-121j17.6 [Source:ZFIN;Acc:ZDB-GENE-121214-361]	101886441	47.2914	1846	18.5039	mutant	0.282147	FALSE
ENSDARG00000003527	mak16	-0.656175	3.75621	1.69717e-05	0.000347366	8	45394914	45416187	protein_coding	MAK16 homolog (S. cerevisiae) [Source:ZFIN;Acc:ZDB-GENE-020419-35]	192312	39.8976	866	18.5021	mutant	0.282409	FALSE
ENSDARG00000087181	cbx7b	-0.646537	4.26877	1.70576e-05	0.000348696	12	18916285	18922976	protein_coding	chromobox homolog 7b [Source:ZFIN;Acc:ZDB-GENE-110613-2]	101882803	40.6436	1678	18.4925	mutant	0.283839	FALSE
ENSDARG00000058105	rpl36a	0.693381	6.64505	1.7128e-05	0.000349706	5	22510639	22515186	protein_coding	ribosomal protein L36A [Source:ZFIN;Acc:ZDB-GENE-020423-1]	195819	45.1104	951	18.4846	mutant	0.28501	FALSE
ENSDARG00000004232	dlb	1.11397	1.61557	1.72713e-05	0.000352132	5	36693859	36701760	protein_coding	deltaB [Source:ZFIN;Acc:ZDB-GENE-980526-114]	30141	47.0182	1736	18.4687	mutant	0.287395	TRUE
ENSDARG00000056127	polr2gl	0.866753	2.85199	1.72892e-05	0.000352132	14	26715626	26719053	protein_coding	polymerase (RNA) II (DNA directed) polypeptide G-like [Source:ZFIN;Acc:ZDB-GENE-030131-2808]	324088	41.0557	1023	18.4668	mutant	0.287692	FALSE
ENSDARG00000026834	cdr2l	0.924236	5.21733	1.75701e-05	0.000357086	3	59951010	59981476	protein_coding	cerebellar degeneration-related protein 2-like [Source:ZFIN;Acc:ZDB-GENE-030131-8171]	336227	55.7064	2144	18.4361	mutant	0.292367	FALSE
ENSDARG00000111648	hist1h2a3	1.24507	1.56405	1.75753e-05	0.000357086	25	35064642	35065028	protein_coding	histone cluster 1 H2A family member 3 [Source:ZFIN;Acc:ZDB-GENE-070822-28]	103909881	58.1395	387	18.4355	mutant	0.292454	TRUE
ENSDARG00000058451	rpl6	0.784761	7.87746	1.76269e-05	0.000357547	8	2493794	2506384	protein_coding	ribosomal protein L6 [Source:ZFIN;Acc:ZDB-GENE-030131-8671]	336727	52.8458	909	18.4299	mutant	0.293312	FALSE
ENSDARG00000101942	si:dkey-260j18.2	0.59926	4.56875	1.7641e-05	0.000357547	15	14630690	14642186	protein_coding	si:dkey-260j18.2 [Source:ZFIN;Acc:ZDB-GENE-030131-3956]	325231	44.6484	4849	18.4284	mutant	0.293546	FALSE
ENSDARG00000116789	CR352310.1	-1.55061	2.03194	1.76853e-05	0.000358008	24	29961238	29963858	protein_coding	NULL	NA	45.06	1083	18.4236	mutant	0.294283	TRUE
ENSDARG00000032601	macrod2	-0.604083	5.41626	1.77182e-05	0.000358239	13	33703784	34558921	protein_coding	mono-ADP ribosylhydrolase 2 [Source:ZFIN;Acc:ZDB-GENE-040426-1490]	393521	49.2274	1359	18.4201	mutant	0.294831	FALSE
ENSDARG00000099650	CABZ01079663.1	-1.39763	3.78973	1.77821e-05	0.000358997	8	54013199	54023774	protein_coding	NULL	NA	51.4024	1854	18.4132	mutant	0.295895	TRUE
ENSDARG00000093157	si:ch73-236c18.8	-0.53322	4.09718	1.77988e-05	0.000358997	1	58593247	58601636	protein_coding	si:ch73-236c18.8 [Source:ZFIN;Acc:ZDB-GENE-121214-113]	572225	42.4837	3060	18.4114	mutant	0.296172	FALSE
ENSDARG00000044694	fybb	-0.864453	3.3305	1.78731e-05	0.000359931	21	19844195	19866351	protein_coding	FYN binding protein b [Source:ZFIN;Acc:ZDB-GENE-091204-85]	796938	44.2239	1287	18.4035	mutant	0.297409	FALSE
ENSDARG00000005453	foxp2	-0.499939	5.96009	1.78884e-05	0.000359931	4	6423041	6623645	protein_coding	forkhead box P2 [Source:ZFIN;Acc:ZDB-GENE-041203-2]	555242	53.1244	1678	18.4019	mutant	0.297663	FALSE
ENSDARG00000054807	sec13	0.777252	4.21149	1.81257e-05	0.000364266	22	31059919	31083489	protein_coding	SEC13 homolog, nuclear pore and COPII coat complex component [Source:ZFIN;Acc:ZDB-GENE-040426-2649]	798071	48.6762	1473	18.3767	mutant	0.301612	FALSE
ENSDARG00000102240	CU695223.1	-0.858823	2.74327	1.82846e-05	0.000366783	3	7557916	7570284	lincRNA	gastrula zinc finger protein XlCGF49.1-like [Source:NCBI gene;Acc:110439331]	110439331	42.0915	765	18.3601	mutant	0.304256	FALSE
ENSDARG00000041602	zgc:92335	0.868511	3.23391	1.8295e-05	0.000366783	22	12595144	12604606	protein_coding	zgc:92335 [Source:ZFIN;Acc:ZDB-GENE-040718-152]	436726	47.8541	1013	18.359	mutant	0.304429	FALSE
ENSDARG00000043746	nrxn3a	-0.537206	8.12705	1.83193e-05	0.000366827	17	16906523	17447902	protein_coding	neurexin 3a [Source:ZFIN;Acc:ZDB-GENE-070206-9]	563598	48.1782	2254	18.3565	mutant	0.304833	FALSE
ENSDARG00000117668	FO704648.2	-1.69123	1.92172	1.84446e-05	0.000368891	5	3660658	3670238	lincRNA	NULL	NA	43.7008	1778	18.3435	mutant	0.306917	TRUE
ENSDARG00000017891	tcp1	0.669085	5.34195	1.85237e-05	0.00037003	23	2421313	2443881	protein_coding	t-complex 1 [Source:ZFIN;Acc:ZDB-GENE-990714-24]	30477	52.8768	1964	18.3354	mutant	0.308235	FALSE
ENSDARG00000101076	irx3a	-0.681072	5.6962	1.86149e-05	0.000371405	7	36035432	36048078	protein_coding	iroquois homeobox 3a [Source:ZFIN;Acc:ZDB-GENE-991119-5]	30520	42.0643	2628	18.326	mutant	0.309752	FALSE
ENSDARG00000092467	si:ch73-46j18.5	0.931247	8.87684	1.8781e-05	0.000374271	10	1708117	1718395	protein_coding	si:ch73-46j18.5 [Source:ZFIN;Acc:ZDB-GENE-030131-7892]	NA	40.8784	5624	18.3091	mutant	0.312516	FALSE
ENSDARG00000007216	abce1	0.479704	5.40791	1.8878e-05	0.000375754	23	43695036	43718067	protein_coding	ATP-binding cassette, sub-family E (OABP), member 1 [Source:ZFIN;Acc:ZDB-GENE-040426-1995]	406324	47.4624	2857	18.2993	mutant	0.314131	FALSE
ENSDARG00000003382	cwc25	-0.615364	4.8525	1.89458e-05	0.000376217	2	5709424	5723786	protein_coding	CWC25 spliceosome associated protein homolog [Source:ZFIN;Acc:ZDB-GENE-040426-2817]	406771	45.2246	1937	18.2924	mutant	0.315258	FALSE
ENSDARG00000105023	selplg	-1.48922	1.23321	1.89465e-05	0.000376217	5	20421539	20423541	protein_coding	selectin P ligand [Source:ZFIN;Acc:ZDB-GENE-120410-1]	100884146	42.4067	1554	18.2924	mutant	0.31527	TRUE
ENSDARG00000045513	taf3	-0.72024	6.66653	1.89783e-05	0.000376218	4	25084228	25168458	protein_coding	TAF3 RNA polymerase II, TATA box binding protein (TBP)-associated facto [Source:ZFIN;Acc:ZDB-GENE-030131-6406]	334474	50.1374	3275	18.2892	mutant	0.315798	FALSE
ENSDARG00000016463	trappc6b	0.909153	2.85703	1.89918e-05	0.000376218	23	32021803	32027198	protein_coding	trafficking protein particle complex 6b [Source:ZFIN;Acc:ZDB-GENE-041010-122]	450008	40.4412	952	18.2878	mutant	0.316023	FALSE
ENSDARG00000100179	gb:ai877918	-1.15148	2.52367	1.91052e-05	0.000377704	21	2155695	2162850	protein_coding	expressed sequence AI877918 [Source:ZFIN;Acc:ZDB-GENE-090506-8]	100149758	45.3111	1141	18.2765	mutant	0.317911	TRUE
ENSDARG00000091595	LO018154.1	-0.969315	3.09968	1.91122e-05	0.000377704	20	51647431	51656512	protein_coding	uncharacterized LOC100330838 [Source:NCBI gene;Acc:100330838]	100330838	42.2861	2852	18.2758	mutant	0.318026	FALSE
ENSDARG00000027590	2002-09-01	0.508293	4.94076	1.92071e-05	0.000379129	2	22592139	22615366	protein_coding	septin 2 [Source:ZFIN;Acc:ZDB-GENE-030131-911]	323457	44.2149	2260	18.2663	mutant	0.319606	FALSE
ENSDARG00000111110	CABZ01086611.1	-0.637283	8.45482	1.9253e-05	0.000379295	8	53794022	53803429	protein_coding	NULL	NA	45.7414	7068	18.2618	mutant	0.32037	FALSE
ENSDARG00000043561	psmc1b	0.684431	4.67283	1.92611e-05	0.000379295	20	16721933	16740957	protein_coding	proteasome 26S subunit, ATPase 1b [Source:ZFIN;Acc:ZDB-GENE-040625-69]	415181	50.2332	1501	18.261	mutant	0.320504	FALSE
ENSDARG00000101260	GPATCH2	-0.694598	5.26608	1.93045e-05	0.000379701	20	46830828	46866934	protein_coding	G-patch domain containing 2 [Source:HGNC Symbol;Acc:HGNC:25499]	555214	36.0708	6332	18.2567	mutant	0.321227	FALSE
ENSDARG00000019732	mtch2	0.718498	5.16915	1.93904e-05	0.000380866	7	38667066	38678090	protein_coding	mitochondrial carrier homolog 2 [Source:ZFIN;Acc:ZDB-GENE-991008-9]	30655	44.0541	1295	18.2483	mutant	0.322656	FALSE
ENSDARG00000011602	si:dkeyp-117h8.2	-0.812533	7.48549	1.94095e-05	0.000380866	20	25659839	25709349	protein_coding	si:dkeyp-117h8.2 [Source:ZFIN;Acc:ZDB-GENE-041210-321]	570321	43.7791	3012	18.2464	mutant	0.322974	FALSE
ENSDARG00000043589	ca4a	-0.783992	4.82456	1.95277e-05	0.000382552	5	2241723	2282256	protein_coding	carbonic anhydrase IV a [Source:ZFIN;Acc:ZDB-GENE-080204-85]	555196	44.333	2294	18.2348	mutant	0.324941	FALSE
ENSDARG00000019274	rasd1	0.651547	4.08265	1.95414e-05	0.000382552	12	1398404	1400009	protein_coding	RAS, dexamethasone-induced 1 [Source:ZFIN;Acc:ZDB-GENE-040426-1473]	393504	47.2561	1312	18.2335	mutant	0.325169	FALSE
ENSDARG00000041607	eif4ebp3l	0.846232	2.09171	1.96518e-05	0.000384262	14	6972868	6987649	protein_coding	eukaryotic translation initiation factor 4E binding protein 3, like [Source:ZFIN;Acc:ZDB-GENE-030826-26]	324490	42.1531	1045	18.2227	mutant	0.327007	FALSE
ENSDARG00000090054	znf318	-0.659385	7.84225	1.97602e-05	0.000385927	13	4307583	4333181	protein_coding	zinc finger protein 318 [Source:ZFIN;Acc:ZDB-GENE-140106-251]	100330539	45.8845	4155	18.2123	mutant	0.32881	FALSE
ENSDARG00000002967	pdap1b	-0.680929	5.2329	1.98093e-05	0.000386432	3	40277704	40284744	protein_coding	pdgfa associated protein 1b [Source:ZFIN;Acc:ZDB-GENE-040426-942]	393179	38.7755	1421	18.2075	mutant	0.329626	FALSE
ENSDARG00000099104	rpl24	0.661975	6.72869	1.98556e-05	0.000386883	1	6408	12027	protein_coding	ribosomal protein L24 [Source:ZFIN;Acc:ZDB-GENE-020419-25]	192301	51.4464	584	18.2031	mutant	0.330398	FALSE
ENSDARG00000078847	si:dkey-238o13.4	1.53512	2.90334	2.00876e-05	0.000390945	18	14671789	14677936	protein_coding	si:dkey-238o13.4 [Source:ZFIN;Acc:ZDB-GENE-070705-403]	560780	49.8336	1202	18.181	mutant	0.334258	TRUE
ENSDARG00000060113	znf395a	-0.99432	3.56292	2.02255e-05	0.000393168	17	16090160	16108384	protein_coding	zinc finger protein 395a [Source:ZFIN;Acc:ZDB-GENE-061215-52]	571403	47.6594	643	18.1679	mutant	0.336552	FALSE
ENSDARG00000088036	si:dkey-106g10.7	-0.783372	3.43706	2.02542e-05	0.000393267	7	17760713	17780048	protein_coding	si:dkey-106g10.7 [Source:ZFIN;Acc:ZDB-GENE-160728-46]	793997	44.3671	2422	18.1652	mutant	0.33703	FALSE
ENSDARG00000060366	slc12a9	1.00416	2.68884	2.02821e-05	0.00039335	5	38215924	38248462	protein_coding	solute carrier family 12 member 9 [Source:ZFIN;Acc:ZDB-GENE-050208-222]	793341	49.631	3727	18.1626	mutant	0.337494	TRUE
ENSDARG00000062052	casp2	-0.52286	4.00497	2.03263e-05	0.000393748	16	17548695	17578503	protein_coding	caspase 2, apoptosis-related cysteine peptidase [Source:ZFIN;Acc:ZDB-GENE-030825-3]	373118	41.04	1800	18.1585	mutant	0.33823	FALSE
ENSDARG00000030975	ccdc80l1	-1.23362	1.29025	2.04747e-05	0.000396162	6	16406723	16423323	protein_coding	coiled-coil domain containing 80 like 1 [Source:ZFIN;Acc:ZDB-GENE-120328-4]	569128	40.8043	3904	18.1446	mutant	0.3407	TRUE
ENSDARG00000089517	zgc:92594	-1.19866	1.7023	2.05452e-05	0.000397064	7	73829477	73834812	protein_coding	zgc:92594 [Source:ZFIN;Acc:ZDB-GENE-040718-482]	436996	54.7945	1314	18.1381	mutant	0.341872	TRUE
ENSDARG00000094018	si:dkey-111e8.1	-0.61782	4.71457	2.06283e-05	0.000398208	5	37982117	37997809	protein_coding	si:dkey-111e8.1 [Source:ZFIN;Acc:ZDB-GENE-030131-2439]	323719	47.1142	1646	18.1304	mutant	0.343255	FALSE
ENSDARG00000100927	nfatc2a	-1.15776	1.75024	2.07164e-05	0.000399444	23	39089574	39164866	protein_coding	nuclear factor of activated T cells 2a [Source:ZFIN;Acc:ZDB-GENE-120913-4]	100333254	53.5196	2685	18.1223	mutant	0.344721	TRUE
ENSDARG00000036299	nucb2a	-0.911584	6.32744	2.0781e-05	0.000400226	7	27021368	27038532	protein_coding	nucleobindin 2a [Source:ZFIN;Acc:ZDB-GENE-030826-14]	373078	42.305	1500	18.1163	mutant	0.345795	FALSE
ENSDARG00000100363	dcun1d5	0.586233	4.11897	2.0884e-05	0.000401746	18	3533787	3552550	protein_coding	DCN1, defective in cullin neddylation 1, domain containing 5 (S. cerevisiae) [Source:ZFIN;Acc:ZDB-GENE-040426-2603]	406622	42.2534	919	18.1069	mutant	0.347511	FALSE
ENSDARG00000042948	dnajc5aa	-0.521673	6.60357	2.10355e-05	0.000404193	8	23165749	23179849	protein_coding	DnaJ (Hsp40) homolog, subfamily C, member 5aa [Source:ZFIN;Acc:ZDB-GENE-031113-20]	386768	50.1518	824	18.0932	mutant	0.350031	FALSE
ENSDARG00000004046	phf6	-0.506656	4.51222	2.11129e-05	0.000405212	14	31488579	31507744	protein_coding	PHD finger protein 6 [Source:ZFIN;Acc:ZDB-GENE-030131-5278]	327070	46.2829	926	18.0862	mutant	0.351319	FALSE
ENSDARG00000100722	si:ch211-160f23.7	0.700539	5.7864	2.12098e-05	0.000406602	17	27176243	27183448	protein_coding	si:ch211-160f23.7 [Source:ZFIN;Acc:ZDB-GENE-141216-470]	NA	37.2606	7206	18.0775	mutant	0.35293	FALSE
ENSDARG00000035399	ankra2	0.489542	3.99112	2.12991e-05	0.000407844	5	34981584	34987273	protein_coding	ankyrin repeat, family A (RFXANK-like), 2 [Source:ZFIN;Acc:ZDB-GENE-040426-2141]	406403	43.0474	1615	18.0695	mutant	0.354417	FALSE
ENSDARG00000086831	zmp:0000001228	-1.08895	2.27835	2.14869e-05	0.000410967	3	7001608	7011997	protein_coding	zmp:0000001228 [Source:ZFIN;Acc:ZDB-GENE-140106-188]	797319	40.9091	5192	18.0527	mutant	0.357542	TRUE
ENSDARG00000068227	tmem150aa	-0.695815	3.75331	2.15584e-05	0.000411862	5	26728115	26750510	protein_coding	transmembrane protein 150Aa [Source:ZFIN;Acc:ZDB-GENE-060825-321]	751697	53.252	1230	18.0464	mutant	0.358732	FALSE
ENSDARG00000095308	si:ch211-215c18.3	-0.719811	3.21331	2.2026e-05	0.000420116	5	29784172	29790407	protein_coding	si:ch211-215c18.3 [Source:ZFIN;Acc:ZDB-GENE-060526-105]	100318173	44.7831	853	18.0056	mutant	0.366513	FALSE
ENSDARG00000030289	jag1a	0.772092	4.43341	2.20409e-05	0.000420116	1	51104984	51157660	protein_coding	jagged canonical Notch ligand 1a [Source:ZFIN;Acc:ZDB-GENE-011128-2]	140421	48.6788	5204	18.0043	mutant	0.366761	FALSE
ENSDARG00000094052	taok3b	-0.568058	5.96414	2.23194e-05	0.000424938	5	32162684	32182728	protein_coding	TAO kinase 3b [Source:ZFIN;Acc:ZDB-GENE-060526-59]	555650	47.4511	1432	17.9804	mutant	0.371396	FALSE
ENSDARG00000015807	rab22a	0.665687	5.23306	2.23535e-05	0.000425099	6	49551614	49580086	protein_coding	RAB22A, member RAS oncogene family [Source:ZFIN;Acc:ZDB-GENE-041114-161]	100001531	34.1418	2928	17.9775	mutant	0.371962	FALSE
ENSDARG00000035692	rps3a	0.751626	6.62584	2.2422e-05	0.0004256	1	24355515	24359653	protein_coding	ribosomal protein S3A [Source:ZFIN;Acc:ZDB-GENE-030131-9184]	337240	45.4476	880	17.9716	mutant	0.373102	FALSE
ENSDARG00000045514	atp5f1c	0.718227	6.42308	2.24309e-05	0.0004256	4	25173299	25181552	protein_coding	ATP synthase F1 subunit gamma [Source:ZFIN;Acc:ZDB-GENE-030131-8901]	336957	49.0857	1039	17.9709	mutant	0.373251	FALSE
ENSDARG00000052515	calcoco2	-1.15204	0.992359	2.26366e-05	0.000429013	12	20641102	20652923	protein_coding	calcium binding and coiled-coil domain 2 [Source:ZFIN;Acc:ZDB-GENE-050522-346]	553776	40.1124	1957	17.9535	mutant	0.376673	TRUE
ENSDARG00000045945	syn2a	0.469342	7.05167	2.26704e-05	0.000429165	23	4751959	4775446	protein_coding	synapsin IIa [Source:ZFIN;Acc:ZDB-GENE-040718-341]	436870	45.225	2178	17.9507	mutant	0.377236	FALSE
ENSDARG00000037607	nol4lb	-0.741919	4.12878	2.28158e-05	0.000431426	23	17220986	17346255	protein_coding	nucleolar protein 4-like b [Source:ZFIN;Acc:ZDB-GENE-070112-1702]	791170	53.5097	1852	17.9385	mutant	0.379655	FALSE
ENSDARG00000068434	h3f3b.1	0.923176	3.2925	2.28583e-05	0.000431728	15	47860045	47865063	protein_coding	H3 histone, family 3B.1 [Source:ZFIN;Acc:ZDB-GENE-050417-65]	550262	47.7502	1089	17.935	mutant	0.380362	FALSE
ENSDARG00000002587	dpysl3	0.56226	8.23117	2.28837e-05	0.000431728	21	42970983	43022048	protein_coding	dihydropyrimidinase like 3 [Source:ZFIN;Acc:ZDB-GENE-050720-2]	553166	44.8179	2856	17.9329	mutant	0.380784	FALSE
ENSDARG00000033889	spty2d1	-0.831653	5.46172	2.29205e-05	0.000431934	25	24233010	24248000	protein_coding	SPT2 chromatin protein domain containing 1 [Source:ZFIN;Acc:ZDB-GENE-050522-212]	337191	39.0587	1871	17.9298	mutant	0.381397	FALSE
ENSDARG00000017775	atp5mc3a	0.652716	5.74209	2.29804e-05	0.000432573	9	2330798	2341127	protein_coding	ATP synthase membrane subunit c locus 3a [Source:ZFIN;Acc:ZDB-GENE-040426-857]	394151	47.7756	850	17.9248	mutant	0.382395	FALSE
ENSDARG00000034105	mtus1b	-0.62673	5.64219	2.31655e-05	0.000435564	1	16548733	16619858	protein_coding	microtubule associated tumor suppressor 1b [Source:ZFIN;Acc:ZDB-GENE-070619-5]	557250	44.0523	1006	17.9096	mutant	0.385474	FALSE
ENSDARG00000089243	r3hcc1l	-0.592779	4.63316	2.32746e-05	0.000437122	1	54948059	54958463	protein_coding	R3H domain and coiled-coil containing 1-like [Source:ZFIN;Acc:ZDB-GENE-030131-4156]	561802	47.5011	1131	17.9006	mutant	0.38729	FALSE
ENSDARG00000038114	xpa	-1.23055	1.34326	2.34304e-05	0.000439389	1	12068800	12097818	protein_coding	xeroderma pigmentosum, complementation group A [Source:ZFIN;Acc:ZDB-GENE-040426-1205]	393443	48.4264	1271	17.8879	mutant	0.389882	TRUE
ENSDARG00000096951	CR848812.1	-0.970939	1.96411	2.34482e-05	0.000439389	15	29770611	29776205	antisense	NULL	NA	33.4602	5254	17.8865	mutant	0.390178	FALSE
ENSDARG00000009046	nphp1	-0.824843	2.89555	2.37072e-05	0.000443744	17	22072337	22091141	protein_coding	nephronophthisis 1 [Source:ZFIN;Acc:ZDB-GENE-060929-1234]	100002391	45.534	1601	17.8656	mutant	0.394488	FALSE
ENSDARG00000039269	arg2	0.785779	5.7057	2.415e-05	0.000451478	13	33024547	33034374	protein_coding	arginase 2 [Source:ZFIN;Acc:ZDB-GENE-030131-1334]	322614	43.9965	2257	17.8304	mutant	0.401856	FALSE
ENSDARG00000034086	zgc:65895	0.839708	5.16739	2.41747e-05	0.000451478	6	59967994	59972559	protein_coding	zgc:65895 [Source:ZFIN;Acc:ZDB-GENE-040426-1466]	393546	48.1481	1647	17.8284	mutant	0.402267	FALSE
ENSDARG00000089853	si:dkey-22n8.3	-2.07067	1.57635	2.42246e-05	0.000451902	1	46985884	46989650	protein_coding	si:dkey-22n8.3 [Source:ZFIN;Acc:ZDB-GENE-110914-188]	100534759	43.0295	1202	17.8245	mutant	0.403097	TRUE
ENSDARG00000059886	fam222ba	-0.560242	5.3347	2.47996e-05	0.000461536	5	42164079	42180205	protein_coding	family with sequence similarity 222 member Ba [Source:ZFIN;Acc:ZDB-GENE-060526-355]	561123	56.5336	1829	17.7798	mutant	0.412666	FALSE
ENSDARG00000023110	mapk7	-0.508852	4.97156	2.48242e-05	0.000461536	12	4220353	4238827	protein_coding	mitogen-activated protein kinase 7 [Source:ZFIN;Acc:ZDB-GENE-050320-10]	541323	48.8697	3295	17.778	mutant	0.413075	FALSE
ENSDARG00000104077	fcer1gl	1.05083	2.28577	2.48464e-05	0.000461536	2	58077662	58085444	protein_coding	Fc receptor, IgE, high affinity I, gamma polypeptide like [Source:ZFIN;Acc:ZDB-GENE-070502-4]	100101653	41.0795	667	17.7763	mutant	0.413445	TRUE
ENSDARG00000038737	phf20b	-0.409822	6.77696	2.48519e-05	0.000461536	23	14992800	15036789	protein_coding	PHD finger protein 20, b [Source:ZFIN;Acc:ZDB-GENE-040822-33]	445482	47.7526	2603	17.7758	mutant	0.413536	FALSE
ENSDARG00000068849	fam83ha	-0.955273	4.40485	2.49052e-05	0.000462009	13	42564666	42579437	protein_coding	family with sequence similarity 83 member Ha [Source:ZFIN;Acc:ZDB-GENE-090312-104]	565437	43.9099	7192	17.7718	mutant	0.414422	FALSE
ENSDARG00000087793	si:dkey-54n8.2	-1.15531	1.7384	2.49946e-05	0.000463088	15	25576809	25584888	protein_coding	si:dkey-54n8.2 [Source:ZFIN;Acc:ZDB-GENE-131121-569]	100002736	44.2334	838	17.7649	mutant	0.41591	TRUE
ENSDARG00000078784	mgaa	-0.545356	6.80232	2.5019e-05	0.000463088	17	10566490	10590378	protein_coding	MAX dimerization protein MGA a [Source:ZFIN;Acc:ZDB-GENE-030603-1]	569620	42.4175	11914	17.7631	mutant	0.416316	FALSE
ENSDARG00000014313	atp5pf	0.755786	5.60693	2.50554e-05	0.000463246	1	610082	614638	protein_coding	ATP synthase peripheral stalk subunit F6 [Source:ZFIN;Acc:ZDB-GENE-040426-2534]	406599	44.5463	795	17.7603	mutant	0.416921	FALSE
ENSDARG00000069113	dbn1	-0.579659	6.74433	2.51149e-05	0.00046383	21	36801620	36972127	protein_coding	drebrin 1 [Source:ZFIN;Acc:ZDB-GENE-091204-284]	561153	54.8135	1662	17.7558	mutant	0.417911	FALSE
ENSDARG00000019951	sec62	-0.668175	6.23535	2.53842e-05	0.000468284	2	37245382	37265903	protein_coding	SEC62 homolog, preprotein translocation factor [Source:ZFIN;Acc:ZDB-GENE-050913-83]	563660	44.4262	1826	17.7355	mutant	0.422393	FALSE
ENSDARG00000038228	selenow2a	0.794057	6.27393	2.54654e-05	0.000469262	3	20108221	20118342	protein_coding	selenoprotein W, 2a [Source:ZFIN;Acc:ZDB-GENE-030428-1]	378437	37.6021	2694	17.7294	mutant	0.423744	FALSE
ENSDARG00000074846	si:dkeyp-68b7.12	-1.19902	3.1451	2.56982e-05	0.000473028	2	57953239	57991638	protein_coding	si:dkeyp-68b7.12 [Source:ZFIN;Acc:ZDB-GENE-141212-333]	100151151	40.4447	3553	17.7121	mutant	0.427618	TRUE
ENSDARG00000039824	zgc:172182	-0.876808	2.87042	2.57897e-05	0.000474189	9	48386928	48407408	protein_coding	zgc:172182 [Source:ZFIN;Acc:ZDB-GENE-080204-56]	100136847	44.8233	1203	17.7054	mutant	0.429141	FALSE
ENSDARG00000024717	selenbp1	0.858776	2.86396	2.62724e-05	0.00048253	16	38138246	38157299	protein_coding	selenium binding protein 1 [Source:ZFIN;Acc:ZDB-GENE-040426-1436]	393542	49.4247	1825	17.6701	mutant	0.437172	FALSE
ENSDARG00000091760	cwf19l2	-0.677927	3.83602	2.64736e-05	0.000484892	15	44283723	44348780	protein_coding	CWF19 like cell cycle control factor 2 [Source:ZFIN;Acc:ZDB-GENE-050913-1]	619271	47.245	3666	17.6556	mutant	0.440521	FALSE
ENSDARG00000071235	si:ch211-117c9.5	0.555827	4.09639	2.64821e-05	0.000484892	23	6795531	6841245	protein_coding	si:ch211-117c9.5 [Source:ZFIN;Acc:ZDB-GENE-110408-2]	100150452	48.8352	1739	17.655	mutant	0.440663	FALSE
ENSDARG00000070644	ttpal	0.617735	4.41975	2.64884e-05	0.000484892	23	25868637	25874877	protein_coding	tocopherol (alpha) transfer protein-like [Source:ZFIN;Acc:ZDB-GENE-030131-296]	321577	40.0423	1891	17.6545	mutant	0.440767	FALSE
ENSDARG00000093374	EPB41L2	-0.445422	6.64911	2.66144e-05	0.000486664	20	2287298	2361226	protein_coding	erythrocyte membrane protein band 4.1 like 2 [Source:HGNC Symbol;Acc:HGNC:3379]	NA	53.4151	1506	17.6455	mutant	0.442864	FALSE
ENSDARG00000053375	nptxrb	0.613701	5.38637	2.66936e-05	0.000487577	22	25025136	25033105	protein_coding	neuronal pentraxin receptor b [Source:ZFIN;Acc:ZDB-GENE-050208-595]	100005257	55.1627	1782	17.6398	mutant	0.444182	FALSE
ENSDARG00000062302	znf652	-0.525772	5.05389	2.71842e-05	0.000495992	3	15773991	15795396	protein_coding	zinc finger protein 652 [Source:ZFIN;Acc:ZDB-GENE-030131-5857]	557571	53.8245	1778	17.6052	mutant	0.452344	FALSE
ENSDARG00000030139	sdhdb	1.07633	3.60392	2.73214e-05	0.000497949	15	21684435	21692630	protein_coding	succinate dehydrogenase complex, subunit D, integral membrane protein b [Source:ZFIN;Acc:ZDB-GENE-040822-17]	445500	39.1627	1481	17.5956	mutant	0.454627	TRUE
ENSDARG00000102556	nfat5b	-0.739983	4.27562	2.74526e-05	0.000499793	7	67325933	67421313	protein_coding	nuclear factor of activated T cells 5b [Source:ZFIN;Acc:ZDB-GENE-140106-7]	555802	51.5611	3180	17.5865	mutant	0.456811	FALSE
ENSDARG00000012378	naa35	0.575107	3.74151	2.75662e-05	0.000501314	8	49936585	49969184	protein_coding	N(alpha)-acetyltransferase 35, NatC auxiliary subunit [Source:ZFIN;Acc:ZDB-GENE-030131-306]	321587	48.8333	2400	17.5787	mutant	0.458702	FALSE
ENSDARG00000018460	mbnl2	-0.645133	7.49272	2.79325e-05	0.000507421	1	2101541	2217861	protein_coding	muscleblind-like splicing regulator 2 [Source:ZFIN;Acc:ZDB-GENE-030131-9582]	560384	47.4369	1319	17.5536	mutant	0.464797	FALSE
ENSDARG00000002235	mmp14a	0.85692	3.35755	2.85582e-05	0.000518221	7	24124289	24149670	protein_coding	matrix metallopeptidase 14a (membrane-inserted) [Source:ZFIN;Acc:ZDB-GENE-030901-1]	373882	44.7136	3509	17.5115	mutant	0.475209	FALSE
ENSDARG00000092608	si:dkey-262g12.12	-1.52645	2.50618	2.86035e-05	0.000518477	4	73814116	73825089	protein_coding	si:dkey-262g12.12 [Source:ZFIN;Acc:ZDB-GENE-161017-24]	798048	40.8747	4699	17.5084	mutant	0.475962	TRUE
ENSDARG00000101093	zgc:162971	-0.721	3.16713	2.8773e-05	0.000520983	21	2202270	2209714	protein_coding	zgc:162971 [Source:ZFIN;Acc:ZDB-GENE-070424-48]	100038783	45.9362	1114	17.4972	mutant	0.478783	FALSE
ENSDARG00000012144	emc7	0.442847	5.79875	2.88473e-05	0.00052176	20	29217835	29225133	protein_coding	ER membrane protein complex subunit 7 [Source:ZFIN;Acc:ZDB-GENE-041001-170]	561549	38.9428	1854	17.4923	mutant	0.480019	FALSE
ENSDARG00000026871	uchl1	0.55708	6.05733	2.91075e-05	0.000525674	1	22647756	22652424	protein_coding	ubiquitin carboxyl-terminal esterase L1 (ubiquitin thiolesterase) [Source:ZFIN;Acc:ZDB-GENE-030131-3844]	325119	42.9431	914	17.4752	mutant	0.484349	FALSE
ENSDARG00000025340	tusc2b	0.520682	3.70358	2.91269e-05	0.000525674	22	10660140	10663935	protein_coding	tumor suppressor 2, mitochondrial calcium regulator b [Source:ZFIN;Acc:ZDB-GENE-040718-99]	436675	49.1379	928	17.474	mutant	0.484672	FALSE
ENSDARG00000052462	pisd	0.743889	5.98928	2.9238e-05	0.000527108	5	57489253	57528943	protein_coding	phosphatidylserine decarboxylase [Source:ZFIN;Acc:ZDB-GENE-061215-46]	553433	48.1448	1671	17.4667	mutant	0.486521	FALSE
ENSDARG00000060096	tbc1d10ab	-0.90193	2.61836	2.94298e-05	0.000529992	10	8534750	8576218	protein_coding	TBC1 domain family, member 10Ab [Source:ZFIN;Acc:ZDB-GENE-081105-145]	562628	52.6333	1293	17.4543	mutant	0.489712	FALSE
ENSDARG00000015315	psmc5	0.499052	5.02382	2.94793e-05	0.000530309	12	10163585	10175487	protein_coding	proteasome 26S subunit, ATPase 5 [Source:ZFIN;Acc:ZDB-GENE-030131-6547]	445285	47.2208	945	17.4511	mutant	0.490536	FALSE
ENSDARG00000068755	exosc8	-0.620609	2.95853	2.95774e-05	0.000531498	10	35002786	35011502	protein_coding	exosome component 8 [Source:ZFIN;Acc:ZDB-GENE-030131-1736]	323016	43.5897	847	17.4448	mutant	0.492167	FALSE
ENSDARG00000062425	zgc:153521	0.808226	3.54982	2.96955e-05	0.000533046	9	24204180	24209083	protein_coding	zgc:153521 [Source:ZFIN;Acc:ZDB-GENE-061103-379]	777620	43.9046	2264	17.4372	mutant	0.494134	FALSE
ENSDARG00000018149	slc38a4	0.807055	4.04594	2.97397e-05	0.000533264	4	1516716	1566572	protein_coding	solute carrier family 38 member 4 [Source:ZFIN;Acc:ZDB-GENE-041010-14]	449771	43.5528	644	17.4344	mutant	0.494869	FALSE
ENSDARG00000056833	svopa	0.799315	3.62862	2.99262e-05	0.000536031	5	20147830	20165688	protein_coding	SV2 related protein a [Source:ZFIN;Acc:ZDB-GENE-060526-336]	559162	52.0692	1619	17.4225	mutant	0.497973	FALSE
ENSDARG00000015111	ddx39ab	0.718197	4.50996	2.99925e-05	0.00053664	3	5619058	5644028	protein_coding	DEAD (Asp-Glu-Ala-Asp) box polypeptide 39Ab [Source:ZFIN;Acc:ZDB-GENE-040426-2902]	406249	53.6232	1587	17.4183	mutant	0.499076	FALSE
ENSDARG00000013379	ppp6r3	-0.574428	6.52682	3.00331e-05	0.000536789	25	10602193	10630592	protein_coding	protein phosphatase 6, regulatory subunit 3 [Source:ZFIN;Acc:ZDB-GENE-030131-3251]	324530	47.6222	837	17.4157	mutant	0.49975	FALSE
ENSDARG00000061159	bicra	-0.54415	5.82357	3.02081e-05	0.000539337	18	44630415	44650095	protein_coding	BRD4 interacting chromatin remodeling complex associated protein [Source:ZFIN;Acc:ZDB-GENE-031116-2]	386775	49.511	7873	17.4047	mutant	0.502662	FALSE
ENSDARG00000041895	cad	0.555331	4.93512	3.03391e-05	0.000541096	20	38788319	38827623	protein_coding	carbamoyl-phosphate synthetase 2, aspartate transcarbamylase, and dihydroorotase [Source:ZFIN;Acc:ZDB-GENE-021030-4]	266992	48.7617	1123	17.3965	mutant	0.504843	FALSE
ENSDARG00000009106	serinc1	0.938811	7.87106	3.04102e-05	0.000541784	20	40457599	40472519	protein_coding	serine incorporator 1 [Source:ZFIN;Acc:ZDB-GENE-030131-4415]	325690	43.9827	731	17.392	mutant	0.506026	FALSE
ENSDARG00000037965	srrm2	-0.497576	6.57809	3.05381e-05	0.00054348	3	32631372	32650278	protein_coding	serine/arginine repetitive matrix 2 [Source:ZFIN;Acc:ZDB-GENE-050522-399]	553531	49.3915	4519	17.384	mutant	0.508154	FALSE
ENSDARG00000011797	tent5bb	1.21677	1.28135	3.07514e-05	0.000546692	19	14573998	14588414	protein_coding	terminal nucleotidyltransferase 5Bb [Source:ZFIN;Acc:ZDB-GENE-060503-431]	568893	42.3683	2981	17.3708	mutant	0.511703	TRUE
ENSDARG00000092181	im:7140055	-0.879179	4.71632	3.08674e-05	0.000548167	20	51061695	51077936	protein_coding	im:7140055 [Source:ZFIN;Acc:ZDB-GENE-041111-101]	100422734	41.5351	5446	17.3636	mutant	0.513633	FALSE
ENSDARG00000060016	nsd1a	-0.459868	6.65896	3.09177e-05	0.000548477	14	49152341	49214607	protein_coding	nuclear receptor binding SET domain protein 1a [Source:ZFIN;Acc:ZDB-GENE-080519-3]	556086	46.6165	6216	17.3605	mutant	0.514471	FALSE
ENSDARG00000061301	gmpr2	0.712267	4.04591	3.0999e-05	0.000548918	7	24196575	24204665	protein_coding	guanosine monophosphate reductase 2 [Source:ZFIN;Acc:ZDB-GENE-030131-1238]	678545	41.9443	2551	17.3556	mutant	0.515824	FALSE
ENSDARG00000105657	si:cabz01080528.1	-0.489616	5.69295	3.10086e-05	0.000548918	7	864492	878473	protein_coding	si:cabz01080528.1 [Source:ZFIN;Acc:ZDB-GENE-160728-36]	110439911	59.7731	2292	17.355	mutant	0.515982	FALSE
ENSDARG00000110206	CABZ01085887.1	-1.55462	2.01767	3.12308e-05	0.000552264	2	243778	250511	protein_coding	NULL	NA	50.4202	357	17.3414	mutant	0.51968	TRUE
ENSDARG00000075380	kri1	-0.778016	4.33578	3.19085e-05	0.00056365	3	19336286	19355200	protein_coding	KRI1 homolog [Source:ZFIN;Acc:ZDB-GENE-040915-3]	402800	44.9352	1145	17.3006	mutant	0.530958	FALSE
ENSDARG00000102234	si:ch211-71n6.4	0.595058	4.69147	3.19672e-05	0.000564088	18	44886077	44908479	protein_coding	si:ch211-71n6.4 [Source:ZFIN;Acc:ZDB-GENE-091204-213]	100148657	47.9666	1377	17.2971	mutant	0.531935	FALSE
ENSDARG00000076066	2006-03-01	0.622838	5.82528	3.20446e-05	0.000564854	2	30489846	30526721	protein_coding	membrane-associated ring finger (C3HC4) 6 [Source:ZFIN;Acc:ZDB-GENE-070912-530]	100002072	46.7578	2707	17.2925	mutant	0.533223	FALSE
ENSDARG00000029533	rpl18	0.665671	6.33911	3.21442e-05	0.00056601	16	16969086	16991808	protein_coding	ribosomal protein L18 [Source:ZFIN;Acc:ZDB-GENE-040801-165]	445038	49.189	602	17.2866	mutant	0.534879	FALSE
ENSDARG00000076679	rai1	-0.625124	7.348	3.21851e-05	0.000566132	3	62000822	62053314	protein_coding	retinoic acid induced 1 [Source:ZFIN;Acc:ZDB-GENE-101203-2]	101885257	42.3991	9170	17.2842	mutant	0.535561	FALSE
ENSDARG00000014366	luc7l3	-0.739131	5.9704	3.22769e-05	0.000567147	3	58805790	58823762	protein_coding	LUC7-like 3 pre-mRNA splicing factor [Source:ZFIN;Acc:ZDB-GENE-060616-375]	724014	51.3487	2039	17.2788	mutant	0.537088	FALSE
ENSDARG00000097478	qkia	-0.871769	8.6916	3.23773e-05	0.00056831	17	27723490	27814135	protein_coding	QKI, KH domain containing, RNA binding a [Source:ZFIN;Acc:ZDB-GENE-990415-230]	30471	41.0646	1713	17.2729	mutant	0.538758	FALSE
ENSDARG00000099009	si:dkey-50i6.6	-0.967438	2.45882	3.24589e-05	0.000568903	21	2235947	2238277	protein_coding	si:dkey-50i6.6 [Source:ZFIN;Acc:ZDB-GENE-081104-420]	NA	42.5287	696	17.2681	mutant	0.540117	FALSE
ENSDARG00000030602	rps19	1.11997	6.58027	3.25023e-05	0.000568903	16	24188114	24195361	protein_coding	ribosomal protein S19 [Source:ZFIN;Acc:ZDB-GENE-040426-1716]	393723	43.0974	746	17.2656	mutant	0.540839	TRUE
ENSDARG00000060885	znf592	-0.475907	4.98462	3.25172e-05	0.000568903	18	26800061	26811959	protein_coding	zinc finger protein 592 [Source:ZFIN;Acc:ZDB-GENE-030131-9613]	571276	45.0292	3420	17.2647	mutant	0.541086	FALSE
ENSDARG00000093999	si:ch73-376l24.6	-1.26767	2.04661	3.25478e-05	0.000568903	5	63375386	63387138	protein_coding	si:ch73-376l24.6 [Source:ZFIN;Acc:ZDB-GENE-100921-87]	100334190	42.3978	917	17.2629	mutant	0.541596	TRUE
ENSDARG00000087994	si:ch211-114c17.1	-0.893579	1.74196	3.26077e-05	0.000569351	14	45488922	45512807	protein_coding	si:ch211-114c17.1 [Source:ZFIN;Acc:ZDB-GENE-140106-201]	100334796	50.3612	2146	17.2594	mutant	0.542592	FALSE
ENSDARG00000044298	phax	-0.496684	4.20124	3.26549e-05	0.000569579	10	16029260	16035413	protein_coding	phosphorylated adaptor for RNA export [Source:ZFIN;Acc:ZDB-GENE-040822-42]	445490	43.3931	1786	17.2567	mutant	0.543378	FALSE
ENSDARG00000098591	tubb2b	0.821276	7.9985	3.27386e-05	0.00057044	8	52713232	52715911	protein_coding	tubulin, beta 2b [Source:ZFIN;Acc:ZDB-GENE-030131-722]	641421	52.3597	1568	17.2518	mutant	0.54477	FALSE
ENSDARG00000102370	znf1094	-1.70215	0.183773	3.28736e-05	0.000572192	4	41528590	41535403	protein_coding	zinc finger protein 1094 [Source:ZFIN;Acc:ZDB-GENE-120703-39]	NA	37.6831	2253	17.244	mutant	0.547016	TRUE
ENSDARG00000010625	clic2	-0.823874	5.17081	3.29303e-05	0.000572581	14	33882973	33892311	protein_coding	chloride intracellular channel 2 [Source:ZFIN;Acc:ZDB-GENE-040718-299]	436834	40.3913	1431	17.2407	mutant	0.54796	FALSE
ENSDARG00000078529	adgrb1b	0.752139	6.73025	3.30254e-05	0.000573166	19	92570	103289	protein_coding	adhesion G protein-coupled receptor B1b [Source:ZFIN;Acc:ZDB-GENE-081031-45]	NA	56.5765	925	17.2352	mutant	0.549543	FALSE
ENSDARG00000020134	sipa1l1	0.539037	7.14131	3.30328e-05	0.000573166	20	28650025	28768114	protein_coding	signal-induced proliferation-associated 1 like 1 [Source:ZFIN;Acc:ZDB-GENE-030131-9909]	562521	51.6365	5766	17.2348	mutant	0.549666	FALSE
ENSDARG00000045639	elavl4	-0.455493	9.19556	3.34136e-05	0.00057917	8	16004154	16117112	protein_coding	ELAV like neuron-specific RNA binding protein 4 [Source:ZFIN;Acc:ZDB-GENE-990415-246]	30737	44.0888	1964	17.213	mutant	0.556003	FALSE
ENSDARG00000003938	rpa1	0.611273	4.29923	3.34893e-05	0.000579877	15	26498339	26538989	protein_coding	replication protein A1 [Source:ZFIN;Acc:ZDB-GENE-030912-3]	327491	46.5097	2421	17.2087	mutant	0.557262	FALSE
ENSDARG00000062271	slc25a15b	1.03327	2.79	3.43328e-05	0.000593865	5	24156170	24163572	protein_coding	solute carrier family 25 member 15b [Source:ZFIN;Acc:ZDB-GENE-060526-35]	565335	40.5476	2301	17.1615	mutant	0.571298	TRUE
ENSDARG00000100952	wu:fj16a03	0.656446	5.70711	3.46911e-05	0.000598976	13	2908764	2913899	protein_coding	wu:fj16a03 [Source:ZFIN;Acc:ZDB-GENE-030131-7415]	335475	46.3659	399	17.1418	mutant	0.577261	FALSE
ENSDARG00000011405	rps9	0.82303	6.20892	3.47003e-05	0.000598976	16	31921812	31927522	protein_coding	ribosomal protein S9 [Source:ZFIN;Acc:ZDB-GENE-010724-15]	114420	39.8212	661	17.1413	mutant	0.577413	FALSE
ENSDARG00000044129	FP015823.1	-1.60794	2.99641	3.48714e-05	0.000601307	17	25585487	25586858	processed_transcript	NULL	NA	39.9068	644	17.1319	mutant	0.580261	TRUE
ENSDARG00000089885	slc16a12b	0.980466	2.4003	3.49826e-05	0.000602599	12	16967715	16986968	protein_coding	solute carrier family 16 member 12b [Source:ZFIN;Acc:ZDB-GENE-050522-80]	449947	44.4444	2322	17.1259	mutant	0.582111	FALSE
ENSDARG00000101766	ptmab	-0.5111	8.8211	3.5189e-05	0.000605528	2	5131964	5135125	protein_coding	prothymosin alpha b [Source:ZFIN;Acc:ZDB-GENE-030131-8681]	559194	39.0716	1034	17.1147	mutant	0.585545	FALSE
ENSDARG00000075450	mkxa	-0.743103	3.72494	3.53113e-05	0.000607004	12	22961894	23009312	protein_coding	mohawk homeobox a [Source:ZFIN;Acc:ZDB-GENE-080513-1]	799136	43.9459	2441	17.1081	mutant	0.58758	FALSE
ENSDARG00000062096	pm20d1.2	-0.623116	4.46684	3.53785e-05	0.000607531	23	17993791	18017946	protein_coding	peptidase M20 domain containing 1, tandem duplicate 2 [Source:ZFIN;Acc:ZDB-GENE-061013-637]	768158	39.6133	2224	17.1045	mutant	0.588697	FALSE
ENSDARG00000074246	rab14	0.427481	6.83293	3.54888e-05	0.000608339	5	63390315	63399894	protein_coding	RAB14, member RAS oncogene family [Source:ZFIN;Acc:ZDB-GENE-030826-20]	373104	44.7458	1623	17.0986	mutant	0.590533	FALSE
ENSDARG00000002230	sypb	0.748135	7.54135	3.54986e-05	0.000608339	8	49403668	49432061	protein_coding	synaptophysin b [Source:ZFIN;Acc:ZDB-GENE-040718-205]	436774	45.3796	1956	17.0981	mutant	0.590697	FALSE
ENSDARG00000101009	cited4b	-0.538928	4.75057	3.57148e-05	0.000611414	16	35535171	35537491	protein_coding	Cbp/p300-interacting transactivator, with Glu/Asp-rich carboxy-terminal domain, 4b [Source:ZFIN;Acc:ZDB-GENE-030425-5]	100006037	51.1374	848	17.0865	mutant	0.594294	FALSE
ENSDARG00000039208	nasp	-0.661743	3.27402	3.58905e-05	0.00061379	6	33911154	33916788	protein_coding	nuclear autoantigenic sperm protein (histone-binding) [Source:ZFIN;Acc:ZDB-GENE-030131-5511]	799570	46.5405	734	17.0772	mutant	0.597217	FALSE
ENSDARG00000007377	odc1	0.808751	3.74035	3.59609e-05	0.000614363	17	51743908	51760243	protein_coding	ornithine decarboxylase 1 [Source:ZFIN;Acc:ZDB-GENE-010816-1]	114426	47.4644	1434	17.0735	mutant	0.598389	FALSE
ENSDARG00000009738	cacnb4a	-0.571707	5.19186	3.62115e-05	0.00061801	9	38074082	38130085	protein_coding	calcium channel, voltage-dependent, beta 4a subunit [Source:ZFIN;Acc:ZDB-GENE-080320-2]	562422	48.9338	1568	17.0603	mutant	0.60256	FALSE
ENSDARG00000116666	CABZ01078320.1	-1.25686	1.03748	3.65512e-05	0.000623167	18	642889	644970	protein_coding	NULL	NA	50.303	330	17.0426	mutant	0.608211	TRUE
ENSDARG00000079167	si:ch211-230g15.5	-0.784626	5.8078	3.6783e-05	0.000626478	24	26379441	26430823	protein_coding	si:ch211-230g15.5 [Source:ZFIN;Acc:ZDB-GENE-091204-280]	556561	49.1299	672	17.0306	mutant	0.612069	FALSE
ENSDARG00000078355	zc3h4	-0.634116	6.45925	3.68335e-05	0.000626696	15	23709329	23721618	protein_coding	zinc finger CCCH-type containing 4 [Source:ZFIN;Acc:ZDB-GENE-100330-1]	557823	48.6171	5568	17.028	mutant	0.612909	FALSE
ENSDARG00000025332	rbm28	-0.505371	4.57521	3.69232e-05	0.000627582	18	10692945	10713414	protein_coding	RNA binding motif protein 28 [Source:ZFIN;Acc:ZDB-GENE-040426-960]	393291	42.3461	2852	17.0233	mutant	0.614403	FALSE
ENSDARG00000014015	pdia7	0.587215	5.03313	3.70083e-05	0.000628014	16	30422481	30434279	protein_coding	protein disulfide isomerase family A, member 7 [Source:ZFIN;Acc:ZDB-GENE-040426-2238]	405841	41.393	3015	17.019	mutant	0.615818	FALSE
ENSDARG00000019924	cmpk	0.561078	5.09664	3.70242e-05	0.000628014	2	10063747	10076929	protein_coding	cytidylate kinase [Source:ZFIN;Acc:ZDB-GENE-040426-2113]	406383	46.424	761	17.0182	mutant	0.616082	FALSE
ENSDARG00000057736	ano10a	0.996829	2.64909	3.71275e-05	0.000629126	16	7985886	8041348	protein_coding	anoctamin 10a [Source:ZFIN;Acc:ZDB-GENE-050913-43]	566425	45.4055	2318	17.0129	mutant	0.617802	FALSE
ENSDARG00000016691	cd9b	0.997214	5.05106	3.78446e-05	0.000640625	4	4234994	4261673	protein_coding	CD9 molecule b [Source:ZFIN;Acc:ZDB-GENE-040426-2768]	406737	48.5011	817	16.9765	mutant	0.629734	FALSE
ENSDARG00000079124	MTERF4	-1.14714	2.33571	3.80239e-05	0.000643005	2	44545912	44557318	protein_coding	mitochondrial transcription termination factor 4 [Source:HGNC Symbol;Acc:HGNC:28785]	100000849	48.7736	1060	16.9676	mutant	0.632717	TRUE
ENSDARG00000042534	rsrc2	-0.707316	5.92078	3.81994e-05	0.000645318	5	67275888	67292690	protein_coding	arginine/serine-rich coiled-coil 2 [Source:ZFIN;Acc:ZDB-GENE-040426-2457]	406566	46.6203	787	16.9588	mutant	0.635638	FALSE
ENSDARG00000040674	ctdsp1	0.485038	4.32192	3.82863e-05	0.00064613	9	41690153	41741420	protein_coding	CTD (carboxy-terminal domain, RNA polymerase II, polypeptide A) small phosphatase 1 [Source:ZFIN;Acc:ZDB-GENE-050522-523]	553744	39.7349	2942	16.9545	mutant	0.637084	FALSE
ENSDARG00000003206	chchd6a	-0.572635	5.19134	3.88036e-05	0.000654196	23	34047413	34185019	protein_coding	coiled-coil-helix-coiled-coil-helix domain containing 6a [Source:ZFIN;Acc:ZDB-GENE-040930-2]	449542	49.2433	741	16.929	mutant	0.645691	FALSE
ENSDARG00000052840	ndufs4	0.914581	4.322	3.88698e-05	0.000654552	5	40485503	40501732	protein_coding	NADH:ubiquinone oxidoreductase subunit S4 [Source:ZFIN;Acc:ZDB-GENE-050522-421]	573689	47.8537	629	16.9258	mutant	0.646793	FALSE
ENSDARG00000063330	mgat4a	0.555348	6.08751	3.89034e-05	0.000654552	9	7091028	7213772	protein_coding	alpha-1,3-mannosyl-glycoprotein 4-beta-N-acetylglucosaminyltransferase A [Source:ZFIN;Acc:ZDB-GENE-070912-27]	563038	43.5588	6982	16.9242	mutant	0.647352	FALSE
ENSDARG00000102551	jazf1a	-0.676775	3.53413	3.90147e-05	0.000655762	19	19511394	19545111	protein_coding	JAZF zinc finger 1a [Source:ZFIN;Acc:ZDB-GENE-060503-492]	561144	44.5701	1460	16.9187	mutant	0.649204	FALSE
ENSDARG00000075323	srfbp1	-0.472617	4.87791	3.93004e-05	0.000659898	19	29296191	29303788	protein_coding	serum response factor binding protein 1 [Source:ZFIN;Acc:ZDB-GENE-040426-1991]	406321	40.2439	2993	16.9049	mutant	0.653959	FALSE
ENSDARG00000100912	zgc:162297	-1.16249	0.461894	4.00623e-05	0.000672013	7	46009862	46019756	protein_coding	zgc:162297 [Source:ZFIN;Acc:ZDB-GENE-070410-62]	555865	43.257	983	16.8684	mutant	0.666637	TRUE
ENSDARG00000003032	eif4a1b	0.517003	7.09954	4.03623e-05	0.000676363	5	24208413	24219344	protein_coding	eukaryotic translation initiation factor 4A1B [Source:ZFIN;Acc:ZDB-GENE-040120-6]	399484	45.614	1511	16.8543	mutant	0.671629	FALSE
ENSDARG00000069755	mtmr11	-0.49667	4.64297	4.07077e-05	0.000681007	16	46000956	46091600	protein_coding	myotubularin related protein 11 [Source:ZFIN;Acc:ZDB-GENE-130530-726]	101882209	45.1426	5945	16.8381	mutant	0.677376	FALSE
ENSDARG00000056679	morc3a	-0.813478	4.23664	4.07213e-05	0.000681007	9	30558508	30576522	protein_coding	MORC family CW-type zinc finger 3a [Source:ZFIN;Acc:ZDB-GENE-030131-1502]	553447	42.9492	2174	16.8375	mutant	0.677602	FALSE
ENSDARG00000051953	ythdc1	-0.747664	7.07311	4.1082e-05	0.00068635	5	69878693	69903372	protein_coding	YTH domain containing 1 [Source:ZFIN;Acc:ZDB-GENE-041114-114]	492769	47.8783	674	16.8207	mutant	0.683605	FALSE
ENSDARG00000007271	mynn	-0.745524	4.34616	4.1196e-05	0.000687565	24	26328787	26343203	protein_coding	myoneurin [Source:ZFIN;Acc:ZDB-GENE-030131-5378]	327167	48.1848	981	16.8155	mutant	0.685502	FALSE
ENSDARG00000103123	CR854980.1	-0.539691	5.92481	4.12469e-05	0.000687724	5	38517486	38533861	protein_coding	neuronal tyrosine-phosphorylated phosphoinositide-3-kinase adapter 1 [Source:NCBI gene;Acc:101885998]	101885998	56.2003	2516	16.8131	mutant	0.686349	FALSE
ENSDARG00000097819	znf576.1	-0.398263	6.29716	4.13768e-05	0.0006892	16	25137483	25163213	protein_coding	zinc finger protein 576, tandem duplicate 1 [Source:ZFIN;Acc:ZDB-GENE-131120-125]	563587	41.0983	8122	16.8072	mutant	0.688511	FALSE
ENSDARG00000041362	chmp7	0.729422	3.9025	4.17363e-05	0.000694492	8	51350453	51367298	protein_coding	charged multivesicular body protein 7 [Source:ZFIN;Acc:ZDB-GENE-040426-1750]	393754	47.9507	2355	16.7907	mutant	0.694492	FALSE
ENSDARG00000055271	nkd2a	-1.2664	1.2374	4.17902e-05	0.000694695	16	52999778	53054838	protein_coding	NKD inhibitor of WNT signaling pathway 2a [Source:ZFIN;Acc:ZDB-GENE-071130-1]	c(100049175, 794221)	51.7458	1432	16.7883	mutant	0.695389	TRUE
ENSDARG00000092170	apoc1	0.707942	7.82761	4.19966e-05	0.000697429	16	23972126	23973721	protein_coding	apolipoprotein C-I [Source:ZFIN;Acc:ZDB-GENE-030131-1074]	570638	41.6667	780	16.7789	mutant	0.698824	FALSE
ENSDARG00000057556	rpl17	0.884831	6.34797	4.20648e-05	0.000697865	21	18997503	19067517	protein_coding	ribosomal protein L17 [Source:ZFIN;Acc:ZDB-GENE-030131-8585]	336641	48.6731	758	16.7759	mutant	0.699958	FALSE
ENSDARG00000010423	npsn	-1.11243	1.95578	4.22191e-05	0.000699599	7	38653481	38659477	protein_coding	nephrosin [Source:ZFIN;Acc:ZDB-GENE-040420-2]	404039	43.9853	921	16.7689	mutant	0.702526	TRUE
ENSDARG00000062020	gse1	-0.550054	6.73299	4.22534e-05	0.000699599	18	30157034	30480827	protein_coding	Gse1 coiled-coil protein [Source:ZFIN;Acc:ZDB-GENE-030131-9569]	567033	48.5268	6752	16.7674	mutant	0.703097	FALSE
ENSDARG00000059751	abtb2a	0.762737	2.90683	4.23442e-05	0.000700406	7	49272702	49320952	protein_coding	ankyrin repeat and BTB (POZ) domain containing 2a [Source:ZFIN;Acc:ZDB-GENE-100422-13]	559451	43.4639	5462	16.7633	mutant	0.704608	FALSE
ENSDARG00000063299	pcloa	-0.482403	8.88194	4.24535e-05	0.000701515	4	11375894	11450040	protein_coding	piccolo presynaptic cytomatrix protein a [Source:ZFIN;Acc:ZDB-GENE-030131-8115]	100148002	45.9314	16050	16.7584	mutant	0.706425	FALSE
ENSDARG00000068432	si:dkey-56m19.5	0.418433	6.5184	4.27149e-05	0.000705135	7	44713135	44717498	protein_coding	si:dkey-56m19.5 [Source:ZFIN;Acc:ZDB-GENE-030131-226]	797705	49.1496	1999	16.7468	mutant	0.710776	FALSE
ENSDARG00000007127	acat2	0.719556	3.89609	4.38987e-05	0.000723787	20	30922595	30931146	protein_coding	acetyl-CoA acetyltransferase 2 [Source:ZFIN;Acc:ZDB-GENE-990714-22]	30643	46.7232	1297	16.6949	mutant	0.730474	FALSE
ENSDARG00000075565	lzts1	-0.753997	3.18904	4.39318e-05	0.000723787	8	39511932	39578792	protein_coding	leucine zipper, putative tumor suppressor 1 [Source:ZFIN;Acc:ZDB-GENE-081104-431]	569281	40.0553	3256	16.6935	mutant	0.731025	FALSE
ENSDARG00000014775	zgc:113220	-0.580014	3.51139	4.39936e-05	0.000724088	22	2409175	2421040	protein_coding	zgc:113220 [Source:ZFIN;Acc:ZDB-GENE-050320-64]	568943	43.8441	1129	16.6908	mutant	0.732053	FALSE
ENSDARG00000018181	dnajc28	-0.785332	2.53863	4.44492e-05	0.000730483	9	35872698	35875051	protein_coding	DnaJ (Hsp40) homolog, subfamily C, member 28 [Source:ZFIN;Acc:ZDB-GENE-050417-130]	550341	48.0727	1375	16.6713	mutant	0.739634	FALSE
ENSDARG00000055548	npat	-0.436263	5.17124	4.44699e-05	0.000730483	15	25528290	25542592	protein_coding	nuclear protein, ataxia-telangiectasia locus [Source:ZFIN;Acc:ZDB-GENE-050506-54]	552973	45.9725	2396	16.6704	mutant	0.73998	FALSE
ENSDARG00000098711	CABZ01078350.1	-2.61802	0.490067	4.49585e-05	0.000737781	17	52841830	52842772	lincRNA	NULL	NA	41.4163	466	16.6497	mutant	0.74811	TRUE
ENSDARG00000002339	sgf29	-0.660528	3.06175	4.53716e-05	0.000742306	3	15489725	15496610	protein_coding	SAGA complex associated factor 29 [Source:ZFIN;Acc:ZDB-GENE-041010-62]	449813	44.5409	867	16.6323	mutant	0.754983	FALSE
ENSDARG00000045316	map7d2b	-0.657418	8.02265	4.54108e-05	0.000742306	24	24118193	24163201	protein_coding	MAP7 domain containing 2b [Source:ZFIN;Acc:ZDB-GENE-091118-82]	100002505	45.6415	3049	16.6307	mutant	0.755635	FALSE
ENSDARG00000014292	med15	-0.634279	4.93196	4.54282e-05	0.000742306	21	18929319	18946648	protein_coding	mediator complex subunit 15 [Source:ZFIN;Acc:ZDB-GENE-040426-2032]	406346	49.8584	643	16.6299	mutant	0.755925	FALSE
ENSDARG00000079857	si:ch211-189k9.2	-0.578811	5.77686	4.54473e-05	0.000742306	17	23937262	23957037	protein_coding	si:ch211-189k9.2 [Source:ZFIN;Acc:ZDB-GENE-100405-5]	793832	46.2615	2025	16.6291	mutant	0.756243	FALSE
ENSDARG00000100361	znf1174	-0.874809	1.87655	4.54573e-05	0.000742306	22	1853999	1861899	protein_coding	zinc finger protein 1174 [Source:ZFIN;Acc:ZDB-GENE-050208-785]	100034622	43.5588	1242	16.6287	mutant	0.756409	FALSE
ENSDARG00000071211	zgc:112255	0.809691	2.29515	4.56152e-05	0.000743982	11	39105019	39112255	protein_coding	zgc:112255 [Source:ZFIN;Acc:ZDB-GENE-050522-57]	553695	45.7143	858	16.6222	mutant	0.759036	FALSE
ENSDARG00000055504	si:ch211-212k18.7	-0.700903	3.86093	4.56494e-05	0.000743982	7	19482084	19491627	protein_coding	si:ch211-212k18.7 [Source:ZFIN;Acc:ZDB-GENE-030131-1312]	100000085	42.9018	735	16.6207	mutant	0.759606	FALSE
ENSDARG00000099843	nedd4a	-0.642929	5.59021	4.57095e-05	0.000744233	18	507618	610800	protein_coding	NEDD4 E3 ubiquitin protein ligase a [Source:ZFIN;Acc:ZDB-GENE-051005-2]	619412	43.7586	4358	16.6182	mutant	0.760606	FALSE
ENSDARG00000038754	plk3	0.442486	5.62113	4.58536e-05	0.000745405	2	35603637	35611789	protein_coding	polo-like kinase 3 (Drosophila) [Source:ZFIN;Acc:ZDB-GENE-030131-6134]	334202	44.2075	2111	16.6123	mutant	0.763003	FALSE
ENSDARG00000039240	cacng5b	-0.616971	3.60157	4.58819e-05	0.000745405	3	56366395	56394018	protein_coding	calcium channel, voltage-dependent, gamma subunit 5b [Source:ZFIN;Acc:ZDB-GENE-120104-3]	100331116	51.5775	1411	16.6111	mutant	0.763475	FALSE
ENSDARG00000041974	brk1	0.738603	4.97014	4.59159e-05	0.000745405	11	36041617	36156935	protein_coding	BRICK1 subunit of SCAR/WAVE actin nucleating complex [Source:ZFIN;Acc:ZDB-GENE-040625-77]	415187	38.1497	1414	16.6097	mutant	0.764041	FALSE
ENSDARG00000020504	h3f3a	0.551595	5.01191	4.63013e-05	0.000750929	3	45776370	45778123	protein_coding	H3 histone, family 3A [Source:ZFIN;Acc:ZDB-GENE-040426-1928]	406269	42.8571	723	16.5938	mutant	0.770453	FALSE
ENSDARG00000057772	2007-03-01	0.744891	3.31002	4.66198e-05	0.000755359	6	11781231	11812224	protein_coding	membrane-associated ring finger (C3HC4) 7 [Source:ZFIN;Acc:ZDB-GENE-080204-121]	100136862	48.9015	3095	16.5808	mutant	0.775753	FALSE
ENSDARG00000076439	ppp4cb	0.670723	4.76389	4.6957e-05	0.000760081	12	3964351	3978342	protein_coding	protein phosphatase 4, catalytic subunit b [Source:ZFIN;Acc:ZDB-GENE-080219-32]	562705	47.4082	1322	16.5672	mutant	0.781364	FALSE
ENSDARG00000070108	dek	-0.542163	5.24754	4.70723e-05	0.000761207	16	41015163	41030634	protein_coding	DEK proto-oncogene [Source:ZFIN;Acc:ZDB-GENE-060512-191]	692304	39.1656	1606	16.5625	mutant	0.783282	FALSE
ENSDARG00000099226	CABZ01076667.1	0.540681	3.9734	4.7522e-05	0.000767734	5	1624359	1660722	protein_coding	protein phosphatase 1, catalytic subunit, gamma isozyme [Source:NCBI gene;Acc:571753]	571753	52.2258	1258	16.5445	mutant	0.790766	FALSE
ENSDARG00000069038	si:ch211-242e8.1	-0.717175	4.67932	4.7625e-05	0.000768651	18	16960966	16971684	protein_coding	si:ch211-242e8.1 [Source:ZFIN;Acc:ZDB-GENE-060503-600]	555427	39.7284	3341	16.5404	mutant	0.792479	FALSE
ENSDARG00000026967	ap2s1	0.556998	6.71283	4.7854e-05	0.000770978	15	8767650	8799977	protein_coding	adaptor related protein complex 2 subunit sigma 1 [Source:ZFIN;Acc:ZDB-GENE-040426-2174]	100148085	38.3244	2805	16.5313	mutant	0.796291	FALSE
ENSDARG00000104573	slc12a2	0.57656	6.36469	4.78618e-05	0.000770978	10	16225117	16310179	protein_coding	solute carrier family 12 member 2 [Source:ZFIN;Acc:ZDB-GENE-040625-53]	415170	46.1519	3390	16.531	mutant	0.796421	FALSE
ENSDARG00000102987	capn7	-0.467471	4.03982	4.79565e-05	0.000771624	16	36167907	36196700	protein_coding	calpain 7 [Source:ZFIN;Acc:ZDB-GENE-111111-1]	556792	44.546	4593	16.5272	mutant	0.797996	FALSE
ENSDARG00000005057	dimt1l	1.07868	1.57295	4.79947e-05	0.000771624	8	17184602	17193041	protein_coding	DIM1 dimethyladenosine transferase 1-like (S. cerevisiae) [Source:ZFIN;Acc:ZDB-GENE-040801-75]	445162	37.5603	2279	16.5257	mutant	0.798631	TRUE
ENSDARG00000009505	prelid3b	0.567354	4.1107	4.80569e-05	0.00077188	6	60112200	60122081	protein_coding	PRELI domain containing 3 [Source:ZFIN;Acc:ZDB-GENE-031002-13]	378855	49.7248	1635	16.5233	mutant	0.799667	FALSE
ENSDARG00000061631	fbxo11a	-0.407605	6.74253	4.85136e-05	0.000778463	12	24841719	24904944	protein_coding	F-box protein 11a [Source:ZFIN;Acc:ZDB-GENE-061103-70]	567742	43.6328	736	16.5053	mutant	0.807266	FALSE
ENSDARG00000094965	nfil3-5	0.565499	5.04656	4.88674e-05	0.000783385	6	8172227	8180042	protein_coding	nuclear factor, interleukin 3 regulated, member 5 [Source:ZFIN;Acc:ZDB-GENE-030131-7677]	335737	43.0463	3890	16.4915	mutant	0.813154	FALSE
ENSDARG00000016963	slc16a1a	1.21797	0.787254	4.91012e-05	0.000786101	6	48978202	49049019	protein_coding	solute carrier family 16 member 1a [Source:ZFIN;Acc:ZDB-GENE-110408-16]	100534752	44.8673	2429	16.4825	mutant	0.817044	TRUE
ENSDARG00000012574	slkb	-0.529821	4.95184	4.91313e-05	0.000786101	1	49606518	49649122	protein_coding	STE20-like kinase b [Source:ZFIN;Acc:ZDB-GENE-030131-1684]	562769	42.065	6150	16.4813	mutant	0.817545	FALSE
ENSDARG00000017703	paqr3a	0.835864	2.65619	4.92367e-05	0.000787031	5	39154617	39171302	protein_coding	progestin and adipoQ receptor family member IIIa [Source:ZFIN;Acc:ZDB-GENE-040426-1667]	393683	39.9065	2566	16.4773	mutant	0.819299	FALSE
ENSDARG00000102887	abhd4	0.622881	3.58246	4.95604e-05	0.000791444	2	51645164	51657107	protein_coding	abhydrolase domain containing 4 [Source:ZFIN;Acc:ZDB-GENE-050417-83]	550276	49.1941	1551	16.4649	mutant	0.824685	FALSE
ENSDARG00000069196	ebf1b	-0.823395	2.97174	4.97188e-05	0.000792605	21	33724979	33995710	protein_coding	EBF transcription factor 1b [Source:ZFIN;Acc:ZDB-GENE-090814-2]	557777	46.6176	2302	16.4588	mutant	0.827322	FALSE
ENSDARG00000040070	coil	-0.601192	2.97099	4.97728e-05	0.000792605	3	36119782	36127234	protein_coding	coilin p80 [Source:ZFIN;Acc:ZDB-GENE-000330-8]	58024	43.67	2109	16.4567	mutant	0.828219	FALSE
ENSDARG00000063194	lin54	-0.603989	4.57261	4.97759e-05	0.000792605	10	11324515	11353469	protein_coding	lin-54 DREAM MuvB core complex component [Source:ZFIN;Acc:ZDB-GENE-060929-440]	560688	43.6054	2141	16.4566	mutant	0.828272	FALSE
ENSDARG00000044282	smc5	-0.512038	4.30056	4.99499e-05	0.000794615	10	15617741	15644974	protein_coding	structural maintenance of chromosomes 5 [Source:ZFIN;Acc:ZDB-GENE-061013-288]	566749	47.2275	1916	16.45	mutant	0.831167	FALSE
ENSDARG00000006408	hmgb3b	0.558324	5.11252	5.01333e-05	0.00079677	21	34119759	34129776	protein_coding	high mobility group box 3b [Source:ZFIN;Acc:ZDB-GENE-050417-290]	550466	42.1296	794	16.4431	mutant	0.834218	FALSE
ENSDARG00000062795	abcb7	0.584396	3.43325	5.04546e-05	0.00080111	14	10981703	11070156	protein_coding	ATP-binding cassette, sub-family B (MDR/TAP), member 7 [Source:ZFIN;Acc:ZDB-GENE-050517-10]	566515	47.121	2744	16.431	mutant	0.839564	FALSE
ENSDARG00000002826	cep57l1	-1.0134	1.68732	5.0684e-05	0.000803986	20	32141562	32149020	protein_coding	centrosomal protein 57, like 1 [Source:ZFIN;Acc:ZDB-GENE-040808-27]	445312	44.7491	888	16.4224	mutant	0.843382	TRUE
ENSDARG00000008947	rtf1	-0.577087	6.67117	5.10446e-05	0.000808935	13	33229446	33246154	protein_coding	RTF1 homolog, Paf1/RNA polymerase II complex component [Source:ZFIN;Acc:ZDB-GENE-030131-6778]	100000471	46.2204	3122	16.4089	mutant	0.849382	FALSE
ENSDARG00000076103	grid2ipa	-0.746623	6.33029	5.11625e-05	0.000810032	3	18675716	18711288	protein_coding	glutamate receptor, ionotropic, delta 2 (Grid2) interacting protein, a [Source:ZFIN;Acc:ZDB-GENE-091113-42]	561017	46.084	7438	16.4045	mutant	0.851344	FALSE
ENSDARG00000044380	rbmx2	-1.48675	3.44543	5.13518e-05	0.000812257	21	38638979	38647743	protein_coding	RNA binding motif protein X-linked 2 [Source:ZFIN;Acc:ZDB-GENE-050626-88]	553240	45.8306	1523	16.3975	mutant	0.854494	TRUE
ENSDARG00000035579	si:dkey-174n20.1	1.0387	1.39893	5.15218e-05	0.000813564	5	20922100	20928198	protein_coding	si:dkey-174n20.1 [Source:ZFIN;Acc:ZDB-GENE-030131-7890]	796174	48.891	1037	16.3913	mutant	0.857322	TRUE
ENSDARG00000014731	cacybp	-0.889383	5.00004	5.15764e-05	0.000813564	2	35595454	35601370	protein_coding	calcyclin binding protein [Source:ZFIN;Acc:ZDB-GENE-040426-2579]	405823	39.8321	1072	16.3893	mutant	0.858231	FALSE
ENSDARG00000015707	dvl3a	0.496915	3.98869	5.15811e-05	0.000813564	2	9702053	9744081	protein_coding	dishevelled segment polarity protein 3a [Source:ZFIN;Acc:ZDB-GENE-010319-1]	80972	50.349	3009	16.3891	mutant	0.85831	FALSE
ENSDARG00000007383	kcnk6	1.10334	1.5063	5.16634e-05	0.00081409	18	46171104	46183462	protein_coding	potassium channel, subfamily K, member 6 [Source:ZFIN;Acc:ZDB-GENE-050309-213]	504083	43.5935	4113	16.3861	mutant	0.85968	TRUE
ENSDARG00000081126	CR788281.1	1.52928	6.73019	5.17186e-05	0.00081419	2	44774275	44774595	snoRNA	NULL	NA	46.1059	321	16.384	mutant	0.860598	TRUE
ENSDARG00000078391	fam98a	0.59718	2.8999	5.22235e-05	0.000820708	17	23212727	23221504	protein_coding	family with sequence similarity 98 member A [Source:ZFIN;Acc:ZDB-GENE-091202-6]	559900	54.1667	1584	16.3656	mutant	0.868999	FALSE
ENSDARG00000055022	pds5a	-0.510212	5.30657	5.22313e-05	0.000820708	1	23323002	23370618	protein_coding	PDS5 cohesin associated factor A [Source:ZFIN;Acc:ZDB-GENE-040426-1612]	393967	45.8605	849	16.3654	mutant	0.86913	FALSE
ENSDARG00000090062	rac3a	0.613628	5.03825	5.2518e-05	0.000824434	3	36248851	36260102	protein_coding	Rac family small GTPase 3a [Source:ZFIN;Acc:ZDB-GENE-040718-256]	437027	42.239	1849	16.355	mutant	0.8739	FALSE
ENSDARG00000102713	si:ch211-205a14.1	-3.61752	-0.424646	5.28374e-05	0.000828666	4	71274311	71294485	protein_coding	si:ch211-205a14.1 [Source:ZFIN;Acc:ZDB-GENE-050420-271]	NA	45.5406	3117	16.3435	mutant	0.879214	TRUE
ENSDARG00000102387	slc39a14	0.645709	3.83014	5.28942e-05	0.000828775	5	16360209	16425781	protein_coding	solute carrier family 39 member 14 [Source:ZFIN;Acc:ZDB-GENE-060315-2]	799782	50.499	1784	16.3415	mutant	0.880159	FALSE
ENSDARG00000041232	rps29	0.553712	5.98614	5.31522e-05	0.000832034	20	54079341	54085949	protein_coding	ribosomal protein S29 [Source:ZFIN;Acc:ZDB-GENE-040622-5]	405889	48.8439	346	16.3322	mutant	0.884453	FALSE
ENSDARG00000071691	uqcrc2b	0.636172	5.17428	5.34507e-05	0.000835136	12	10424676	10441661	protein_coding	ubiquinol-cytochrome c reductase core protein 2b [Source:ZFIN;Acc:ZDB-GENE-030131-1269]	322549	47.1795	1170	16.3216	mutant	0.88942	FALSE
ENSDARG00000059725	hypk	-0.448507	5.34697	5.34507e-05	0.000835136	7	50407575	50410524	protein_coding	huntingtin interacting protein K [Source:ZFIN;Acc:ZDB-GENE-080515-6]	100151755	42.4042	757	16.3216	mutant	0.88942	FALSE
ENSDARG00000089232	prr14	-0.410431	5.45683	5.42132e-05	0.000845515	3	32842794	32855371	protein_coding	proline rich 14 [Source:ZFIN;Acc:ZDB-GENE-030131-3785]	100001119	43.4166	2643	16.2948	mutant	0.902108	FALSE
ENSDARG00000003175	stx5al	0.641394	3.12639	5.42166e-05	0.000845515	21	26536950	26554325	protein_coding	syntaxin 5A, like [Source:ZFIN;Acc:ZDB-GENE-030131-1825]	323105	43.5446	1902	16.2947	mutant	0.902165	FALSE
ENSDARG00000102813	CABZ01069436.1	-1.17122	2.1433	5.43578e-05	0.000846923	13	44233720	44285793	protein_coding	NULL	NA	51.9856	554	16.2897	mutant	0.904513	TRUE
ENSDARG00000038011	cyth4a	-0.939097	1.85905	5.47024e-05	0.000851494	3	29487300	29508959	protein_coding	cytohesin 4a [Source:ZFIN;Acc:ZDB-GENE-090624-6]	566849	36.2912	2885	16.2778	mutant	0.910247	FALSE
ENSDARG00000040184	syncrip	0.589238	6.91115	5.48937e-05	0.000853675	20	2731436	2745385	protein_coding	synaptotagmin binding, cytoplasmic RNA interacting protein [Source:ZFIN;Acc:ZDB-GENE-030131-4862]	326663	50.7932	916	16.2711	mutant	0.913432	FALSE
ENSDARG00000076865	si:ch73-193c12.2	-0.767736	3.88497	5.50604e-05	0.000855467	6	16493755	16499599	protein_coding	si:ch73-193c12.2 [Source:ZFIN;Acc:ZDB-GENE-131127-646]	100006062	50.559	805	16.2654	mutant	0.916206	FALSE
ENSDARG00000071272	ncoa6	-0.62467	6.79007	5.5199e-05	0.00085682	23	2703044	2726590	protein_coding	nuclear receptor coactivator 6 [Source:ZFIN;Acc:ZDB-GENE-080403-12]	100144559	48.4612	2645	16.2606	mutant	0.918511	FALSE
ENSDARG00000020521	exoc6	-0.395992	6.0834	5.53807e-05	0.00085884	12	8968275	9087566	protein_coding	exocyst complex component 6 [Source:ZFIN;Acc:ZDB-GENE-040426-2511]	406591	42.2985	865	16.2544	mutant	0.921536	FALSE
ENSDARG00000069102	zgc:112962	-0.878946	4.17171	5.59003e-05	0.000866069	8	21052473	21071754	protein_coding	zgc:112962 [Source:ZFIN;Acc:ZDB-GENE-050410-15]	548348	41.6031	822	16.2367	mutant	0.930182	FALSE
ENSDARG00000097369	FP017274.1	-0.898874	3.05799	5.5951e-05	0.000866069	17	27400703	27401354	lincRNA	NULL	NA	42.7914	652	16.235	mutant	0.931024	FALSE
ENSDARG00000045051	slc16a3	1.15217	3.34742	5.6199e-05	0.0008691	12	33350256	33359654	protein_coding	solute carrier family 16 member 3 [Source:ZFIN;Acc:ZDB-GENE-030131-5487]	327276	46.3677	1561	16.2266	mutant	0.935151	TRUE
ENSDARG00000112858	U4	0.969079	3.90226	5.66398e-05	0.000875068	4	14725074	14725214	snRNA	U4 spliceosomal RNA [Source:RFAM;Acc:RF00015]	NA	47.5177	141	16.2118	mutant	0.942487	FALSE
ENSDARG00000090942	CABZ01054394.1	-0.655329	2.99729	5.66901e-05	0.000875068	4	72628893	72643171	protein_coding	gastrula zinc finger protein XlCGF26.1-like [Source:NCBI gene;Acc:101885996]	101885996	44.4635	2046	16.2101	mutant	0.943323	FALSE
ENSDARG00000053554	wdr76	1.10975	1.6462	5.68134e-05	0.000875644	7	30201611	30209790	protein_coding	WD repeat domain 76 [Source:ZFIN;Acc:ZDB-GENE-030131-4513]	570063	45.5115	1437	16.206	mutant	0.945376	TRUE
ENSDARG00000010246	prmt1	0.765449	6.71416	5.68484e-05	0.000875644	3	32356833	32363021	protein_coding	protein arginine methyltransferase 1 [Source:ZFIN;Acc:ZDB-GENE-030131-693]	321974	42.9131	1531	16.2048	mutant	0.945958	FALSE
ENSDARG00000014727	acox1	0.578928	4.36001	5.69235e-05	0.000875644	6	23122789	23138502	protein_coding	acyl-CoA oxidase 1, palmitoyl [Source:ZFIN;Acc:ZDB-GENE-041010-219]	449662	41.0289	2770	16.2023	mutant	0.947207	FALSE
ENSDARG00000007867	dazap2	0.737569	6.777	5.69379e-05	0.000875644	23	33718602	33729552	protein_coding	DAZ associated protein 2 [Source:ZFIN;Acc:ZDB-GENE-030131-3036]	324316	41.6778	2241	16.2019	mutant	0.947447	FALSE
ENSDARG00000105012	utp23	-0.713353	2.82632	5.70084e-05	0.000875919	19	45962016	45967718	protein_coding	UTP23 small subunit processome component [Source:ZFIN;Acc:ZDB-GENE-050417-353]	550514	45.3422	1052	16.1995	mutant	0.94862	FALSE
ENSDARG00000102493	ticam1	-0.929137	3.02592	5.72706e-05	0.000878993	22	4442473	4445833	protein_coding	toll-like receptor adaptor molecule 1 [Source:ZFIN;Acc:ZDB-GENE-040219-2]	403147	42.4385	2133	16.1908	mutant	0.952983	FALSE
ENSDARG00000103315	CU464124.1	-0.793276	2.64366	5.73141e-05	0.000878993	7	36549782	36552604	antisense	NULL	NA	39.9111	2701	16.1894	mutant	0.953707	FALSE
ENSDARG00000069461	rnaseka	1.19472	1.04247	5.73861e-05	0.000879286	7	26048033	26049328	protein_coding	ribonuclease, RNase K a [Source:ZFIN;Acc:ZDB-GENE-060825-301]	751692	40.3207	873	16.187	mutant	0.954904	TRUE
ENSDARG00000054690	si:dkey-166k12.1	0.951474	3.26205	5.74399e-05	0.000879301	19	42469058	42485064	protein_coding	si:dkey-166k12.1 [Source:ZFIN;Acc:ZDB-GENE-120215-78]	100001249	46.9383	2295	16.1852	mutant	0.9558	FALSE
ENSDARG00000054096	rbm41	-0.611972	2.59584	5.75975e-05	0.000880904	21	37996822	38031138	protein_coding	RNA binding motif protein 41 [Source:ZFIN;Acc:ZDB-GENE-041114-107]	492764	42.7824	2293	16.18	mutant	0.958423	FALSE
ENSDARG00000007526	ndufs2	0.494037	5.45057	5.7735e-05	0.000882195	7	19043750	19068539	protein_coding	NADH:ubiquinone oxidoreductase core subunit S2 [Source:ZFIN;Acc:ZDB-GENE-050522-273]	553672	48.7759	1593	16.1755	mutant	0.96071	FALSE
ENSDARG00000101319	si:ch73-299h12.6	-0.778648	2.4773	5.79943e-05	0.000884683	21	2289254	2299002	protein_coding	si:ch73-299h12.6 [Source:ZFIN;Acc:ZDB-GENE-081031-44]	100150691	43.852	919	16.167	mutant	0.965024	FALSE
ENSDARG00000037846	hm13	0.652711	4.35854	5.80087e-05	0.000884683	23	480423	493384	protein_coding	histocompatibility (minor) 13 [Source:ZFIN;Acc:ZDB-GENE-020802-3]	259190	46.8172	1351	16.1666	mutant	0.965266	FALSE
ENSDARG00000117691	CABZ01067348.1	-1.31338	1.52105	5.80764e-05	0.000884683	24	1673250	1837822	lincRNA	NULL	NA	45.6837	1309	16.1644	mutant	0.966392	TRUE
ENSDARG00000104719	abcc1	0.501002	4.2758	5.81105e-05	0.000884683	3	36713477	36743962	protein_coding	ATP-binding cassette, sub-family C (CFTR/MRP), member 1 [Source:ZFIN;Acc:ZDB-GENE-050517-15]	100002010	47.182	4311	16.1633	mutant	0.966959	FALSE
ENSDARG00000021753	ccdc25	-1.02207	3.89105	5.83206e-05	0.00088707	20	39338700	39344130	protein_coding	coiled-coil domain containing 25 [Source:ZFIN;Acc:ZDB-GENE-040426-1389]	393359	37.9256	768	16.1564	mutant	0.970455	TRUE
ENSDARG00000043873	arid4a	-0.491147	6.66869	5.87086e-05	0.000891617	17	11377970	11418553	protein_coding	AT rich interactive domain 4A (RBP1-like) [Source:ZFIN;Acc:ZDB-GENE-050809-105]	327404	47.1062	3878	16.1439	mutant	0.976912	FALSE
ENSDARG00000027079	znf804a	-0.590132	6.02691	5.8779e-05	0.000891617	9	11906770	12034444	protein_coding	zinc finger protein 804A [Source:ZFIN;Acc:ZDB-GENE-070912-632]	565294	49.4668	3657	16.1416	mutant	0.978082	FALSE
ENSDARG00000002411	pde4cb	-0.844543	3.24687	5.87803e-05	0.000891617	11	6684968	6794144	protein_coding	phosphodiesterase 4C, cAMP-specific b [Source:ZFIN;Acc:ZDB-GENE-030131-4075]	571344	48.1377	2082	16.1415	mutant	0.978104	FALSE
ENSDARG00000091678	ints12	-0.519101	3.58103	5.97112e-05	0.000904913	1	26438597	26444075	protein_coding	integrator complex subunit 12 [Source:ZFIN;Acc:ZDB-GENE-040625-178]	415251	45.7977	1285	16.1118	mutant	0.993594	FALSE
ENSDARG00000089564	MDFI	-1.10157	2.19943	5.98703e-05	0.00090585	11	22109887	22169026	protein_coding	MyoD family inhibitor [Source:HGNC Symbol;Acc:HGNC:6967]	100537791	39.5352	4131	16.1068	mutant	0.996241	TRUE
ENSDARG00000075454	hdc	-0.869699	2.59825	5.99203e-05	0.00090585	18	73434	81280	protein_coding	histidine decarboxylase [Source:ZFIN;Acc:ZDB-GENE-080102-5]	793609	56.6972	1453	16.1052	mutant	0.997073	FALSE
ENSDARG00000087413	bean1	-0.529512	5.30799	5.99363e-05	0.00090585	7	44484853	44589233	protein_coding	brain expressed, associated with NEDD4, 1 [Source:ZFIN;Acc:ZDB-GENE-141216-52]	101885923	39.246	5624	16.1047	mutant	0.997341	FALSE
ENSDARG00000098583	wbp1	0.754392	3.20042	6.04686e-05	0.000913066	5	72383890	72390259	protein_coding	WW domain binding protein 1 [Source:ZFIN;Acc:ZDB-GENE-040426-1830]	402930	57.0634	1798	16.0879	mutant	1	FALSE
ENSDARG00000088084	si:dkey-66i24.8	-0.734231	2.1606	6.12748e-05	0.0009244	3	31087509	31090561	protein_coding	si:dkey-66i24.8 [Source:ZFIN;Acc:ZDB-GENE-130531-72]	570015	46.1442	1595	16.0628	mutant	1	FALSE
ENSDARG00000101619	micos10	1.28999	2.70557	6.1983e-05	0.000934236	23	39744369	39751234	protein_coding	mitochondrial contact site and cristae organizing system subunit 10 [Source:ZFIN;Acc:ZDB-GENE-060825-325]	751699	41.0886	937	16.0411	mutant	1	TRUE
ENSDARG00000007444	ift81	-0.606454	3.59987	6.21723e-05	0.000936241	8	11642070	11681559	protein_coding	intraflagellar transport 81 homolog [Source:ZFIN;Acc:ZDB-GENE-040714-3]	432390	41.3761	2122	16.0353	mutant	1	FALSE
ENSDARG00000077353	rerea	-0.468595	8.19555	6.23188e-05	0.0009376	23	22785375	22926495	protein_coding	arginine-glutamic acid dipeptide (RE) repeats a [Source:ZFIN;Acc:ZDB-GENE-060718-1]	569081	56.5392	4173	16.0308	mutant	1	FALSE
ENSDARG00000014915	ndufab1b	0.754785	3.81446	6.24885e-05	0.000939304	3	35535121	35541381	protein_coding	NADH:ubiquinone oxidoreductase subunit AB1b [Source:ZFIN;Acc:ZDB-GENE-030131-4437]	325712	41.4545	1100	16.0257	mutant	1	FALSE
ENSDARG00000079756	peak1	-0.419257	6.06059	6.27182e-05	0.00094176	25	7346800	7413948	protein_coding	pseudopodium-enriched atypical kinase 1 [Source:ZFIN;Acc:ZDB-GENE-100422-1]	565111	51.3265	5390	16.0188	mutant	1	FALSE
ENSDARG00000019778	rps6	0.650296	6.69545	6.27761e-05	0.00094176	1	45043767	45049603	protein_coding	ribosomal protein S6 [Source:ZFIN;Acc:ZDB-GENE-040801-8]	445028	48.7805	746	16.017	mutant	1	FALSE
ENSDARG00000102012	ppp1cbl	1.32083	1.06172	6.28217e-05	0.00094176	7	74150839	74154192	protein_coding	protein phosphatase 1, catalytic subunit, beta isoform, like [Source:ZFIN;Acc:ZDB-GENE-030131-6529]	334597	56.71	693	16.0156	mutant	1	TRUE
ENSDARG00000030263	mfsd2b	0.978789	1.91334	6.30871e-05	0.000944888	20	44507667	44557037	protein_coding	major facilitator superfamily domain containing 2B [Source:ZFIN;Acc:ZDB-GENE-041210-308]	566968	48.4577	1783	16.0076	mutant	1	FALSE
ENSDARG00000076998	si:ch73-92i20.1	-0.750683	2.86663	6.33794e-05	0.000948411	5	21922534	21932191	protein_coding	si:ch73-92i20.1 [Source:ZFIN;Acc:ZDB-GENE-070705-270]	NA	41.3078	627	15.9989	mutant	1	FALSE
ENSDARG00000078026	zcchc24	0.485558	5.68748	6.37515e-05	0.000953122	13	30579260	30645965	protein_coding	zinc finger, CCHC domain containing 24 [Source:ZFIN;Acc:ZDB-GENE-030131-3573]	562028	39.0834	3513	15.9878	mutant	1	FALSE
ENSDARG00000074910	crtc2	-0.864405	3.59678	6.39418e-05	0.000955068	19	41520892	41540572	protein_coding	CREB regulated transcription coactivator 2 [Source:ZFIN;Acc:ZDB-GENE-030131-2214]	799532	44.8303	2505	15.9822	mutant	1	FALSE
ENSDARG00000001829	zgc:112982	-0.898371	6.25985	6.39965e-05	0.000955068	24	24101811	24118451	protein_coding	zgc:112982 [Source:ZFIN;Acc:ZDB-GENE-050306-55]	503771	42.356	1413	15.9806	mutant	1	FALSE
ENSDARG00000104453	flt4	0.744573	3.0681	6.40799e-05	0.000955457	14	15816509	15956921	protein_coding	fms-related tyrosine kinase 4 [Source:ZFIN;Acc:ZDB-GENE-980526-326]	30121	47.1167	4778	15.9781	mutant	1	FALSE
ENSDARG00000021899	b4galt7	0.873613	2.62927	6.4218e-05	0.000956658	14	26379484	26392475	protein_coding	xylosylprotein beta 1,4-galactosyltransferase, polypeptide 7 (galactosyltransferase I) [Source:ZFIN;Acc:ZDB-GENE-040727-3]	445022	39.5391	3016	15.974	mutant	1	FALSE
ENSDARG00000091728	zgc:114046	1.33027	2.16638	6.48393e-05	0.000965051	25	35044524	35045250	protein_coding	zgc:114046 [Source:ZFIN;Acc:ZDB-GENE-050320-24]	c(541335, 100334559, 100329290)	43.5262	726	15.9558	mutant	1	TRUE
ENSDARG00000039914	gapdhs	0.517174	9.03615	6.51906e-05	0.000969411	16	45044642	45069882	protein_coding	glyceraldehyde-3-phosphate dehydrogenase, spermatogenic [Source:ZFIN;Acc:ZDB-GENE-020913-1]	406367	49.5528	1398	15.9456	mutant	1	FALSE
ENSDARG00000104996	tmem203	1.50839	1.73842	6.56718e-05	0.000975096	5	54497475	54499117	protein_coding	transmembrane protein 203 [Source:ZFIN;Acc:ZDB-GENE-040718-225]	436792	43.8076	956	15.9316	mutant	1	TRUE
ENSDARG00000015978	COX5B	0.847727	6.24539	6.57579e-05	0.000975096	10	42374770	42378524	protein_coding	cytochrome c oxidase subunit 5B [Source:HGNC Symbol;Acc:HGNC:2269]	415253	49.9097	554	15.9292	mutant	1	FALSE
ENSDARG00000100116	mrps24	0.926416	2.55375	6.57704e-05	0.000975096	10	45053577	45058886	protein_coding	mitochondrial ribosomal protein S24 [Source:ZFIN;Acc:ZDB-GENE-050522-393]	553711	50.7622	656	15.9288	mutant	1	FALSE
ENSDARG00000104076	rnf126	-0.676922	4.45782	6.58073e-05	0.000975096	2	54844755	54980150	protein_coding	ring finger protein 126 [Source:ZFIN;Acc:ZDB-GENE-070209-292]	100009648	38.5655	4071	15.9277	mutant	1	FALSE
ENSDARG00000063578	DGKI	0.632931	3.85331	6.65768e-05	0.000985115	4	4626794	4706893	protein_coding	diacylglycerol kinase iota [Source:HGNC Symbol;Acc:HGNC:2855]	100331649	55.4798	2199	15.9057	mutant	1	FALSE
ENSDARG00000032876	trit1	0.554937	3.41959	6.66018e-05	0.000985115	19	30722767	30800082	protein_coding	tRNA isopentenyltransferase 1 [Source:ZFIN;Acc:ZDB-GENE-060503-297]	553523	45.0986	1814	15.905	mutant	1	FALSE
ENSDARG00000103333	baiap2b	-0.606062	4.47308	6.66968e-05	0.000985643	12	35654749	35689239	protein_coding	BAI1-associated protein 2b [Source:ZFIN;Acc:ZDB-GENE-100812-7]	NA	53.6134	1107	15.9023	mutant	1	FALSE
ENSDARG00000009020	cnr1	1.1354	5.19116	6.68845e-05	0.000987541	20	902412	915234	protein_coding	cannabinoid receptor 1 [Source:ZFIN;Acc:ZDB-GENE-040312-3]	404209	50.6103	2376	15.897	mutant	1	TRUE
ENSDARG00000071719	si:dkey-20i20.2	-0.769735	2.40763	6.70352e-05	0.000988887	22	2860260	2864139	protein_coding	si:dkey-20i20.2 [Source:ZFIN;Acc:ZDB-GENE-060503-528]	NA	45.6386	1038	15.8927	mutant	1	FALSE
ENSDARG00000078458	ppp1r37	-0.473665	6.45643	6.71711e-05	0.00098941	18	48864367	48936001	protein_coding	protein phosphatase 1, regulatory subunit 37 [Source:ZFIN;Acc:ZDB-GENE-050208-7]	562516	47.8601	4089	15.8889	mutant	1	FALSE
ENSDARG00000013295	slc2a3a	0.48297	5.82528	6.71895e-05	0.00098941	19	9685165	9712530	protein_coding	solute carrier family 2 member 3a [Source:ZFIN;Acc:ZDB-GENE-040718-390]	436916	43.4733	3800	15.8884	mutant	1	FALSE
ENSDARG00000074565	pusl1	-1.09206	1.16657	6.737e-05	0.00099119	11	3499111	3525259	protein_coding	pseudouridine synthase like 1 [Source:ZFIN;Acc:ZDB-GENE-101110-1]	555828	40.5101	1077	15.8833	mutant	1	TRUE
ENSDARG00000077495	ptpn9a	0.517773	4.29429	6.74854e-05	0.000991705	25	6403836	6432463	protein_coding	protein tyrosine phosphatase non-receptor type 9a [Source:ZFIN;Acc:ZDB-GENE-101027-1]	100526653	50.2748	2547	15.8801	mutant	1	FALSE
ENSDARG00000090788	cstf2	0.577377	4.66269	6.75294e-05	0.000991705	14	41361858	41388233	protein_coding	cleavage stimulation factor, 3' pre-RNA, subunit 2 [Source:ZFIN;Acc:ZDB-GENE-031118-2]	386806	54.7183	1553	15.8788	mutant	1	FALSE
ENSDARG00000078671	cdk5r2b	0.696825	3.56547	6.75838e-05	0.000991705	9	11532025	11534622	protein_coding	cyclin-dependent kinase 5, regulatory subunit 2b (p39) [Source:ZFIN;Acc:ZDB-GENE-040801-251]	445114	42.7252	2598	15.8773	mutant	1	FALSE
ENSDARG00000061011	hlfb	-0.811364	3.42324	6.7765e-05	0.000992369	12	32159272	32165227	protein_coding	HLF transcription factor, PAR bZIP family member b [Source:ZFIN;Acc:ZDB-GENE-110420-3]	557886	49.5669	1039	15.8723	mutant	1	FALSE
ENSDARG00000025147	cd63	0.710597	5.90219	6.77997e-05	0.000992369	23	32066168	32085939	protein_coding	CD63 molecule [Source:ZFIN;Acc:ZDB-GENE-030131-180]	321461	42.9675	1294	15.8713	mutant	1	FALSE
ENSDARG00000079508	fam114a2	-0.735554	4.44362	6.78079e-05	0.000992369	21	37423717	37435162	protein_coding	family with sequence similarity 114 member A2 [Source:ZFIN;Acc:ZDB-GENE-030131-6308]	563599	47.0923	1582	15.8711	mutant	1	FALSE
ENSDARG00000027803	sbds	-0.437694	4.57449	6.79121e-05	0.000993021	15	1891689	1898233	protein_coding	SBDS ribosome maturation factor [Source:ZFIN;Acc:ZDB-GENE-040426-1116]	394096	41.5606	1218	15.8681	mutant	1	FALSE
ENSDARG00000059070	gars	0.475873	5.15871	6.82539e-05	0.000997142	24	20536056	20554969	protein_coding	glycyl-tRNA synthetase [Source:ZFIN;Acc:ZDB-GENE-030131-9174]	337230	47.4447	2622	15.8586	mutant	1	FALSE
ENSDARG00000076283	snrpd3l	0.683785	3.92798	6.8614e-05	0.00100152	21	13327527	13331030	protein_coding	small nuclear ribonucleoprotein D3 polypeptide, like [Source:ZFIN;Acc:ZDB-GENE-030131-5219]	327011	45.7753	539	15.8487	mutant	1	FALSE
ENSDARG00000059746	plod1a	0.883822	1.5776	6.87015e-05	0.00100192	8	47850073	47895817	protein_coding	procollagen-lysine, 2-oxoglutarate 5-dioxygenase 1a [Source:ZFIN;Acc:ZDB-GENE-030131-3165]	777635	45.1916	664	15.8463	mutant	1	FALSE
ENSDARG00000043781	psmb10	1.06077	2.52858	6.88926e-05	0.00100383	4	77207693	77218637	protein_coding	proteasome subunit beta 10 [Source:ZFIN;Acc:ZDB-GENE-040718-278]	436816	49.9841	1067	15.841	mutant	1	TRUE
ENSDARG00000058154	znf385c	-0.490241	4.98543	6.90308e-05	0.00100443	3	17744339	17860047	protein_coding	zinc finger protein 385C [Source:ZFIN;Acc:ZDB-GENE-091112-1]	793202	51.8101	1527	15.8372	mutant	1	FALSE
ENSDARG00000093406	zgc:111986	0.583505	7.02388	6.90545e-05	0.00100443	19	31579391	31584444	protein_coding	zgc:111986 [Source:ZFIN;Acc:ZDB-GENE-050522-304]	553664	41.8237	1991	15.8366	mutant	1	FALSE
ENSDARG00000012499	per1b	-0.437969	8.55575	6.92879e-05	0.00100694	7	50822465	50847296	protein_coding	period circadian clock 1b [Source:ZFIN;Acc:ZDB-GENE-040419-1]	406204	47.2712	7201	15.8302	mutant	1	FALSE
ENSDARG00000030604	phkg1a	1.04063	4.56	6.9365e-05	0.00100718	15	5722525	5742531	protein_coding	phosphorylase kinase, gamma 1a (muscle) [Source:ZFIN;Acc:ZDB-GENE-061103-385]	565379	43.4958	1980	15.8281	mutant	1	TRUE
ENSDARG00000056167	hspe1	1.03133	5.09908	6.95151e-05	0.00100848	9	32301017	32305007	protein_coding	heat shock 10 protein 1 [Source:ZFIN;Acc:ZDB-GENE-000906-2]	58041	38.2821	968	15.824	mutant	1	TRUE
ENSDARG00000098021	si:dkey-111k8.2	-0.727079	2.38978	6.96464e-05	0.00100951	3	61371434	61377127	protein_coding	si:dkey-111k8.2 [Source:ZFIN;Acc:ZDB-GENE-131122-104]	NA	38.7117	2383	15.8204	mutant	1	FALSE
ENSDARG00000010641	slc20a1b	0.644866	5.55899	6.99753e-05	0.00101339	10	17713022	17728165	protein_coding	solute carrier family 20 member 1b [Source:ZFIN;Acc:ZDB-GENE-030131-260]	321541	48.1087	1666	15.8115	mutant	1	FALSE
ENSDARG00000089836	MRPS12	0.818692	2.88972	7.0071e-05	0.0010139	21	25561284	25565428	protein_coding	mitochondrial ribosomal protein S12 [Source:HGNC Symbol;Acc:HGNC:10380]	793878	43.8866	847	15.8089	mutant	1	FALSE
ENSDARG00000090971	cc2d2a	-0.691823	3.71648	7.04978e-05	0.00101919	23	2191773	2260732	protein_coding	coiled-coil and C2 domain containing 2A [Source:ZFIN;Acc:ZDB-GENE-030131-2291]	570250	44.5166	10003	15.7974	mutant	1	FALSE
ENSDARG00000029931	atp13a1	0.639845	4.40449	7.06557e-05	0.00102058	3	52899801	52952026	protein_coding	ATPase 13A1 [Source:ZFIN;Acc:ZDB-GENE-040426-2804]	334466	52.9513	4083	15.7932	mutant	1	FALSE
ENSDARG00000037284	ptges3a	0.549385	5.57518	7.07507e-05	0.00102073	23	27051919	27059998	protein_coding	prostaglandin E synthase 3a (cytosolic) [Source:ZFIN;Acc:ZDB-GENE-040426-2200]	406449	40.8583	1701	15.7907	mutant	1	FALSE
ENSDARG00000012593	col5a1	0.725511	4.52579	7.07886e-05	0.00102073	21	6556635	6725780	protein_coding	procollagen, type V, alpha 1 [Source:ZFIN;Acc:ZDB-GENE-041105-6]	100334431	52.0466	7122	15.7897	mutant	1	FALSE
ENSDARG00000070080	nbeaa	0.396272	7.90792	7.12925e-05	0.00102711	10	34426256	34734995	protein_coding	neurobeachin a [Source:ZFIN;Acc:ZDB-GENE-050320-68]	541373	51.7907	5785	15.7762	mutant	1	FALSE
ENSDARG00000035873	fjx1	0.887883	2.31512	7.13624e-05	0.00102722	7	49797528	49801183	protein_coding	four-jointed box kinase 1 [Source:ZFIN;Acc:ZDB-GENE-100422-10]	100001423	47.4339	1608	15.7744	mutant	1	FALSE
ENSDARG00000046107	caskin1	-0.514791	7.9451	7.15375e-05	0.00102885	3	35632773	35801146	protein_coding	CASK interacting protein 1 [Source:ZFIN;Acc:ZDB-GENE-071115-3]	563678	44.7618	10066	15.7697	mutant	1	FALSE
ENSDARG00000043359	rmnd5b	0.630997	4.07673	7.1726e-05	0.00103053	14	49220026	49245819	protein_coding	required for meiotic nuclear division 5 homolog B [Source:ZFIN;Acc:ZDB-GENE-040426-1744]	393747	48.0054	1075	15.7648	mutant	1	FALSE
ENSDARG00000100677	tmem205	0.608855	3.11673	7.18042e-05	0.00103053	3	14499075	14508761	protein_coding	transmembrane protein 205 [Source:ZFIN;Acc:ZDB-GENE-070112-1692]	791204	40.4329	1205	15.7627	mutant	1	FALSE
ENSDARG00000078317	si:dkey-175m17.7	-0.478476	5.19746	7.18401e-05	0.00103053	21	27278120	27287062	protein_coding	si:dkey-175m17.7 [Source:ZFIN;Acc:ZDB-GENE-091204-18]	100007304	50.6276	2988	15.7618	mutant	1	FALSE
ENSDARG00000010149	atp5fa1	0.713825	7.70578	7.19023e-05	0.00103054	21	5080789	5092539	protein_coding	ATP synthase F1 subunit alpha [Source:ZFIN;Acc:ZDB-GENE-060201-1]	553755	54.4554	1162	15.7601	mutant	1	FALSE
ENSDARG00000058041	ndufa8	0.816489	4.50324	7.20258e-05	0.00103142	10	9410304	9419994	protein_coding	NADH:ubiquinone oxidoreductase subunit A8 [Source:ZFIN;Acc:ZDB-GENE-040426-1688]	393700	46.3354	805	15.7569	mutant	1	FALSE
ENSDARG00000032970	cox4i1	0.595126	6.80096	7.26316e-05	0.00103893	18	30507839	30510241	protein_coding	cytochrome c oxidase subunit 4I1 [Source:ZFIN;Acc:ZDB-GENE-030131-5175]	326975	44.9631	611	15.741	mutant	1	FALSE
ENSDARG00000054799	rfc1	-0.475497	4.4396	7.26751e-05	0.00103893	1	23243093	23274038	protein_coding	replication factor C (activator 1) 1 [Source:ZFIN;Acc:ZDB-GENE-070410-99]	100037336	42.0722	1821	15.7399	mutant	1	FALSE
ENSDARG00000059835	zfyve27	0.829066	3.36503	7.29759e-05	0.00104233	1	54889733	54907823	protein_coding	zinc finger, FYVE domain containing 27 [Source:ZFIN;Acc:ZDB-GENE-061013-502]	561659	43.5305	914	15.7321	mutant	1	FALSE
ENSDARG00000040650	gps1	0.494349	4.35597	7.3277e-05	0.00104574	3	36234060	36246975	protein_coding	G protein pathway suppressor 1 [Source:ZFIN;Acc:ZDB-GENE-041111-240]	777711	48.3163	1257	15.7243	mutant	1	FALSE
ENSDARG00000071116	eepd1	0.602034	2.76183	7.35909e-05	0.00104932	19	11270847	11315224	protein_coding	endonuclease/exonuclease/phosphatase family domain containing 1 [Source:ZFIN;Acc:ZDB-GENE-040426-1831]	402965	50.8316	2345	15.7162	mutant	1	FALSE
ENSDARG00000052304	uqcrc1	0.50614	6.23624	7.44623e-05	0.00106083	6	22337081	22351939	protein_coding	ubiquinol-cytochrome c reductase core protein 1 [Source:ZFIN;Acc:ZDB-GENE-040426-1792]	393793	47.0076	1721	15.6939	mutant	1	FALSE
ENSDARG00000059768	gpatch8	-0.940917	7.86386	7.4584e-05	0.00106166	3	37662444	37699992	protein_coding	G patch domain containing 8 [Source:ZFIN;Acc:ZDB-GENE-030131-6966]	565404	45.1772	572	15.6909	mutant	1	FALSE
ENSDARG00000054250	crbn	-0.547879	4.41275	7.47632e-05	0.0010633	6	40456798	40466861	protein_coding	cereblon [Source:ZFIN;Acc:ZDB-GENE-040822-43]	445491	44.5368	2526	15.6863	mutant	1	FALSE
ENSDARG00000074201	flna	0.45311	5.76804	7.50609e-05	0.0010664	23	19759128	19809027	protein_coding	filamin A, alpha (actin binding protein 280) [Source:ZFIN;Acc:ZDB-GENE-030131-2145]	562529	51.3215	864	15.6788	mutant	1	FALSE
ENSDARG00000036505	syt4	0.394195	6.84246	7.51092e-05	0.0010664	7	23907692	23916118	protein_coding	synaptotagmin IV [Source:ZFIN;Acc:ZDB-GENE-030131-7297]	335357	49.119	2327	15.6776	mutant	1	FALSE
ENSDARG00000026137	sfxn5b	-0.744217	5.19438	7.52979e-05	0.00106817	14	45306073	45335712	protein_coding	sideroflexin 5b [Source:ZFIN;Acc:ZDB-GENE-050706-107]	561995	32.6945	3940	15.6728	mutant	1	FALSE
ENSDARG00000019532	fads2	0.593154	6.85009	7.58833e-05	0.00107555	25	4133488	4148719	protein_coding	fatty acid desaturase 2 [Source:ZFIN;Acc:ZDB-GENE-011212-1]	140615	50.3722	1597	15.6582	mutant	1	FALSE
ENSDARG00000042133	si:dkey-51e6.1	1.16107	1.38176	7.69609e-05	0.0010899	20	33981946	33985743	protein_coding	si:dkey-51e6.1 [Source:ZFIN;Acc:ZDB-GENE-041014-198]	558617	41.6555	749	15.6315	mutant	1	TRUE
ENSDARG00000040179	zgc:101562	-0.971053	0.998486	7.7096e-05	0.00109088	20	2642855	2647566	protein_coding	zgc:101562 [Source:ZFIN;Acc:ZDB-GENE-041010-74]	792098	48.5884	1346	15.6282	mutant	1	FALSE
ENSDARG00000099491	tmem176l.1	0.720314	4.65516	7.72142e-05	0.00109163	16	46518114	46525155	protein_coding	transmembrane protein 176l.1 [Source:ZFIN;Acc:ZDB-GENE-080829-11]	100330405	42.4896	918	15.6253	mutant	1	FALSE
ENSDARG00000002632	anxa11b	0.683142	4.66568	7.81736e-05	0.00110425	12	48815988	48837308	protein_coding	annexin A11b [Source:ZFIN;Acc:ZDB-GENE-030707-5]	353365	46.5216	771	15.602	mutant	1	FALSE
ENSDARG00000002659	mapre1b	0.516188	6.11969	7.84964e-05	0.00110787	23	9794730	9807578	protein_coding	microtubule-associated protein, RP/EB family, member 1b [Source:ZFIN;Acc:ZDB-GENE-040426-2256]	334728	41.3483	2750	15.5942	mutant	1	FALSE
ENSDARG00000058237	ssbp3a	-0.636313	3.25808	7.88797e-05	0.00111234	2	10934479	11027410	protein_coding	single stranded DNA binding protein 3a [Source:ZFIN;Acc:ZDB-GENE-070705-484]	100005603	51.3455	1313	15.585	mutant	1	FALSE
ENSDARG00000012929	eif2d	-0.615607	3.64346	7.90642e-05	0.001114	8	37447606	37461835	protein_coding	eukaryotic translation initiation factor 2D [Source:ZFIN;Acc:ZDB-GENE-040426-1226]	394137	44.6809	1269	15.5805	mutant	1	FALSE
ENSDARG00000055757	tmem9	0.990033	5.01404	7.92956e-05	0.00111631	8	25761654	25766675	protein_coding	transmembrane protein 9 [Source:ZFIN;Acc:ZDB-GENE-030131-6083]	334151	37.7694	1462	15.575	mutant	1	FALSE
ENSDARG00000087657	ccdc57	0.43704	7.50323	8.04868e-05	0.00113212	12	33361948	33472581	protein_coding	coiled-coil domain containing 57 [Source:ZFIN;Acc:ZDB-GENE-090603-1]	c(559001, 100318317)	46.9782	4011	15.5468	mutant	1	FALSE
ENSDARG00000016280	eif1ad	-0.520519	4.39605	8.05761e-05	0.00113242	14	8450841	8456679	protein_coding	eukaryotic translation initiation factor 1A domain containing [Source:ZFIN;Acc:ZDB-GENE-040426-1199]	393440	40.2471	919	15.5447	mutant	1	FALSE
ENSDARG00000070447	slc39a9	0.743049	3.34305	8.16827e-05	0.001147	17	48126944	48157178	protein_coding	solute carrier family 39 member 9 [Source:ZFIN;Acc:ZDB-GENE-060314-3]	541413	48.7843	1933	15.5189	mutant	1	FALSE
ENSDARG00000013741	lancl1	0.507356	6.07972	8.25273e-05	0.00115789	1	7517449	7539716	protein_coding	LanC antibiotic synthetase component C-like 1 (bacterial) [Source:ZFIN;Acc:ZDB-GENE-040924-1]	494154	40.3214	1126	15.4995	mutant	1	FALSE
ENSDARG00000098942	rp9	-0.613589	3.14381	8.28317e-05	0.00116097	19	34073877	34089305	protein_coding	RP9 pre-mRNA splicing factor [Source:ZFIN;Acc:ZDB-GENE-041114-42]	492481	44.5413	692	15.4925	mutant	1	FALSE
ENSDARG00000100261	si:ch1073-266p11.2	-0.830749	1.78542	8.28867e-05	0.00116097	13	48757751	48764180	protein_coding	si:ch1073-266p11.2 [Source:ZFIN;Acc:ZDB-GENE-141216-287]	101883254	41.567	4263	15.4913	mutant	1	FALSE
ENSDARG00000090386	cd3eap	-0.901823	2.63276	8.3062e-05	0.00116209	15	28782701	28805493	protein_coding	CD3e molecule, epsilon associated protein [Source:ZFIN;Acc:ZDB-GENE-101202-2]	792693	37.7017	1048	15.4873	mutant	1	FALSE
ENSDARG00000033567	fkbp1ab	1.14199	3.86383	8.31756e-05	0.00116209	23	16688420	16692312	protein_coding	FKBP prolyl isomerase 1Ab [Source:ZFIN;Acc:ZDB-GENE-040927-9]	449552	44.7639	487	15.4847	mutant	1	TRUE
ENSDARG00000020467	safb	-0.707012	7.15373	8.31763e-05	0.00116209	22	15695746	15704710	protein_coding	scaffold attachment factor B [Source:ZFIN;Acc:ZDB-GENE-030131-698]	321979	47.205	843	15.4847	mutant	1	FALSE
ENSDARG00000075626	zgc:172090	-1.31401	1.76592	8.32816e-05	0.00116259	3	3016408	3019979	protein_coding	zgc:172090 [Source:ZFIN;Acc:ZDB-GENE-080204-40]	565611	41.5174	3071	15.4823	mutant	1	TRUE
ENSDARG00000095897	atp5f1e	0.744489	3.60469	8.41496e-05	0.00117355	6	49893488	49902140	protein_coding	ATP synthase F1 subunit epsilon [Source:ZFIN;Acc:ZDB-GENE-110411-22]	798291	45.8884	681	15.4627	mutant	1	FALSE
ENSDARG00000092464	si:dkeyp-20g2.1	-1.07427	1.49781	8.42079e-05	0.00117355	5	23457112	23485161	protein_coding	si:dkeyp-20g2.1 [Source:ZFIN;Acc:ZDB-GENE-070705-535]	567236	48.9994	1549	15.4614	mutant	1	TRUE
ENSDARG00000032318	mfsd6a	-1.07673	2.01108	8.46629e-05	0.0011789	22	12911236	12925741	protein_coding	major facilitator superfamily domain containing 6a [Source:ZFIN;Acc:ZDB-GENE-050208-335]	100034426	48.2799	2558	15.4512	mutant	1	TRUE
ENSDARG00000075933	cox15	0.804912	2.71449	8.52088e-05	0.00118551	13	713941	724385	protein_coding	cytochrome c oxidase assembly homolog 15 (yeast) [Source:ZFIN;Acc:ZDB-GENE-040426-955]	394181	52.1162	1583	15.4391	mutant	1	FALSE
ENSDARG00000069090	atp6v0d1	0.584392	6.58955	8.56344e-05	0.00119044	7	35086369	35094933	protein_coding	ATPase H+ transporting V0 subunit d1 [Source:ZFIN;Acc:ZDB-GENE-030131-1531]	322811	39.7734	1809	15.4296	mutant	1	FALSE
ENSDARG00000062315	sik2b	0.446822	6.273	8.62616e-05	0.00119686	15	21779681	21837515	protein_coding	salt-inducible kinase 2b [Source:ZFIN;Acc:ZDB-GENE-071012-1]	567919	47.3241	5231	15.4159	mutant	1	FALSE
ENSDARG00000031222	lhx2b	-0.607175	4.81042	8.62843e-05	0.00119686	8	3085120	3101392	protein_coding	LIM homeobox 2b [Source:ZFIN;Acc:ZDB-GENE-051220-1]	791744	43.6648	2273	15.4154	mutant	1	FALSE
ENSDARG00000009724	rpn2	0.466016	4.71676	8.63117e-05	0.00119686	11	15225534	15297210	protein_coding	ribophorin II [Source:ZFIN;Acc:ZDB-GENE-030131-7928]	335985	45.2806	856	15.4148	mutant	1	FALSE
ENSDARG00000070545	top1l	-0.87341	6.96028	8.64067e-05	0.00119717	11	25296366	25311677	protein_coding	DNA topoisomerase I, like [Source:ZFIN;Acc:ZDB-GENE-060616-217]	553496	42.5399	759	15.4127	mutant	1	FALSE
ENSDARG00000073870	gdpd2	0.80825	3.79293	8.70932e-05	0.00120521	14	33219370	33265068	protein_coding	glycerophosphodiester phosphodiesterase domain containing 2 [Source:ZFIN;Acc:ZDB-GENE-081107-62]	563198	38.3651	3544	15.3977	mutant	1	FALSE
ENSDARG00000005551	hnrnph1l	0.468928	5.03414	8.71313e-05	0.00120521	21	30169610	30181764	protein_coding	heterogeneous nuclear ribonucleoprotein H1, like [Source:ZFIN;Acc:ZDB-GENE-030131-275]	321556	49.5591	1255	15.3969	mutant	1	FALSE
ENSDARG00000099265	slc7a5	0.55458	4.88342	8.76018e-05	0.00120903	25	12750340	12788370	protein_coding	solute carrier family 7 member 5 [Source:ZFIN;Acc:ZDB-GENE-080818-4]	797250	51.6393	1708	15.3867	mutant	1	FALSE
ENSDARG00000035985	fam210aa	0.563898	4.11584	8.7623e-05	0.00120903	19	12630414	12648408	protein_coding	family with sequence similarity 210 member Aa [Source:ZFIN;Acc:ZDB-GENE-030131-5627]	562734	40.2305	1779	15.3863	mutant	1	FALSE
ENSDARG00000056262	slc35g2a	0.677369	3.92909	8.76952e-05	0.00120903	2	24990398	24996441	protein_coding	solute carrier family 35 member G2a [Source:ZFIN;Acc:ZDB-GENE-041114-202]	492818	43.9237	2411	15.3847	mutant	1	FALSE
ENSDARG00000115501	shisa6	-0.973733	3.81236	8.76981e-05	0.00120903	12	9059	11570	protein_coding	shisa family member 6 [Source:NCBI gene;Acc:796884]	796884	61.15	1287	15.3846	mutant	1	FALSE
ENSDARG00000079434	tmem131l	-0.463519	6.06398	8.79153e-05	0.00121102	1	25218177	25316149	protein_coding	transmembrane 131 like [Source:ZFIN;Acc:ZDB-GENE-030131-6110]	565444	46.3303	809	15.38	mutant	1	FALSE
ENSDARG00000022456	eno1a	0.516915	7.84724	8.84662e-05	0.0012176	23	22656477	22678882	protein_coding	enolase 1a, (alpha) [Source:ZFIN;Acc:ZDB-GENE-030131-6048]	334116	46.3066	917	15.3682	mutant	1	FALSE
ENSDARG00000030161	ppp1r14bb	-0.658557	4.65506	8.89847e-05	0.00122372	7	60359347	60396578	protein_coding	protein phosphatase 1, regulatory (inhibitor) subunit 14Bb [Source:ZFIN;Acc:ZDB-GENE-030616-595]	100000577	38.201	2702	15.3571	mutant	1	FALSE
ENSDARG00000102096	adra2b	-0.545386	4.32879	8.91161e-05	0.00122452	8	40644838	40646418	protein_coding	adrenoceptor alpha 2B [Source:ZFIN;Acc:ZDB-GENE-021010-2]	266751	50.9804	1581	15.3543	mutant	1	FALSE
ENSDARG00000060395	si:dkey-57k2.7	-0.807624	2.80813	8.94348e-05	0.00122788	2	37449294	37458527	protein_coding	si:dkey-57k2.7 [Source:ZFIN;Acc:ZDB-GENE-070912-559]	100007612	41.1285	1409	15.3476	mutant	1	FALSE
ENSDARG00000102571	metap2b	-0.712572	6.27718	8.99578e-05	0.0012333	25	3231812	3247343	protein_coding	methionyl aminopeptidase 2b [Source:ZFIN;Acc:ZDB-GENE-030131-2172]	323452	40.5854	1896	15.3366	mutant	1	FALSE
ENSDARG00000055523	slc22a6l	1.18696	2.29229	8.99779e-05	0.0012333	21	28478663	28494322	protein_coding	solute carrier family 22 member 6, like [Source:ZFIN;Acc:ZDB-GENE-040426-2249]	404609	45.8757	813	15.3362	mutant	1	TRUE
ENSDARG00000104227	nop10	-0.843581	2.20949	9.03695e-05	0.00123673	7	1505507	1508912	protein_coding	NOP10 ribonucleoprotein homolog (yeast) [Source:ZFIN;Acc:ZDB-GENE-041007-4]	445391	44.3316	591	15.328	mutant	1	FALSE
ENSDARG00000005343	ccdc85al	-0.576986	4.61451	9.04029e-05	0.00123673	6	6736925	6775821	protein_coding	coiled-coil domain containing 85A, like [Source:ZFIN;Acc:ZDB-GENE-040912-92]	447831	48.1195	2712	15.3273	mutant	1	FALSE
ENSDARG00000061174	znf740b	-0.625126	3.39617	9.04775e-05	0.00123673	23	36401572	36418708	protein_coding	zinc finger protein 740b [Source:ZFIN;Acc:ZDB-GENE-060929-660]	767693	41.8777	667	15.3257	mutant	1	FALSE
ENSDARG00000029242	fbxo3	0.568585	4.07968	9.05587e-05	0.00123673	7	38703338	38714562	protein_coding	F-box protein 3 [Source:ZFIN;Acc:ZDB-GENE-050522-269]	553731	45.2946	2529	15.324	mutant	1	FALSE
ENSDARG00000020228	usf2	-0.467899	6.166	9.05995e-05	0.00123673	19	10558535	10577420	protein_coding	upstream transcription factor 2, c-fos interacting [Source:ZFIN;Acc:ZDB-GENE-030131-8475]	567297	45.0527	748	15.3231	mutant	1	FALSE
ENSDARG00000039963	fgfbp1b	1.35537	2.53337	9.07325e-05	0.00123753	14	46441617	46442459	protein_coding	fibroblast growth factor binding protein 1b [Source:ZFIN;Acc:ZDB-GENE-081106-1]	799002	49.7034	843	15.3204	mutant	1	TRUE
ENSDARG00000018600	retsat	0.439552	4.16485	9.08126e-05	0.00123761	3	39181387	39190317	protein_coding	retinol saturase (all-trans-retinol 13,14-reductase) [Source:ZFIN;Acc:ZDB-GENE-050320-11]	325922	43.0044	2523	15.3187	mutant	1	FALSE
ENSDARG00000002220	zgc:103692	-0.542965	4.11931	9.10956e-05	0.00124045	5	33295678	33298352	protein_coding	zgc:103692 [Source:ZFIN;Acc:ZDB-GENE-041010-15]	449772	42.883	1103	15.3128	mutant	1	FALSE
ENSDARG00000060656	si:ch211-10a23.2	0.596465	4.19261	9.1696e-05	0.0012476	13	33117528	33123240	protein_coding	si:ch211-10a23.2 [Source:ZFIN;Acc:ZDB-GENE-090313-9]	567812	41.3634	1951	15.3004	mutant	1	FALSE
ENSDARG00000104889	kpnb1	0.492906	5.58535	9.19823e-05	0.00125048	19	48024457	48037702	protein_coding	karyopherin (importin) beta 1 [Source:ZFIN;Acc:ZDB-GENE-030131-2579]	570700	57.0217	3774	15.2945	mutant	1	FALSE
ENSDARG00000078929	abhd16a	0.535795	4.90614	9.21198e-05	0.00125053	16	10477533	10516970	protein_coding	abhydrolase domain containing 16A [Source:ZFIN;Acc:ZDB-GENE-010601-2]	564613	49.08	2174	15.2917	mutant	1	FALSE
ENSDARG00000100596	si:ch73-43g23.1	-0.91407	1.63464	9.21365e-05	0.00125053	14	7120620	7128980	protein_coding	si:ch73-43g23.1 [Source:ZFIN;Acc:ZDB-GENE-041111-305]	101885045	43.0562	8108	15.2914	mutant	1	FALSE
ENSDARG00000069185	celsr1a	-0.806768	4.78745	9.25986e-05	0.00125578	4	28190013	28335184	protein_coding	cadherin EGF LAG seven-pass G-type receptor 1a [Source:ZFIN;Acc:ZDB-GENE-030616-78]	368436	45.9081	11679	15.2819	mutant	1	FALSE
ENSDARG00000071203	sptssa	1.04187	2.01949	9.33199e-05	0.00126453	17	9944495	9950911	protein_coding	serine palmitoyltransferase, small subunit A [Source:ZFIN;Acc:ZDB-GENE-050320-26]	541337	35.6199	1589	15.2673	mutant	1	TRUE
ENSDARG00000025091	ezrb	-0.51508	6.48355	9.36784e-05	0.00126835	20	13564931	13625588	protein_coding	ezrin b [Source:ZFIN;Acc:ZDB-GENE-050803-1]	561589	43.2549	1710	15.26	mutant	1	FALSE
ENSDARG00000016117	exd2	0.636766	3.21669	9.39248e-05	0.00127066	17	51796668	51818675	protein_coding	exonuclease 3'-5' domain containing 2 [Source:ZFIN;Acc:ZDB-GENE-030131-6387]	334455	53.5193	1954	15.2551	mutant	1	FALSE
ENSDARG00000039827	bbs5	-0.603472	3.5788	9.4173e-05	0.00127298	9	48284606	48296469	protein_coding	Bardet-Biedl syndrome 5 [Source:ZFIN;Acc:ZDB-GENE-040426-1083]	393269	41.2869	1119	15.2501	mutant	1	FALSE
ENSDARG00000058473	st6galnac3	-0.646984	3.93885	9.48445e-05	0.00128102	2	9330146	9489611	protein_coding	ST6 (alpha-N-acetyl-neuraminyl-2,3-beta-galactosyl-1,3)-N-acetylgalactosaminide alpha-2,6-sialyltransferase 3 [Source:ZFIN;Acc:ZDB-GENE-030131-1329]	322609	44.874	1707	15.2367	mutant	1	FALSE
ENSDARG00000001788	atp5po	0.588368	6.4716	9.53048e-05	0.0012857	9	33145522	33148873	protein_coding	ATP synthase peripheral stalk subunit OSCP [Source:ZFIN;Acc:ZDB-GENE-050522-147]	335191	46.5509	745	15.2275	mutant	1	FALSE
ENSDARG00000035282	emc6	0.749602	3.12193	9.53455e-05	0.0012857	5	42122810	42123794	protein_coding	ER membrane protein complex subunit 6 [Source:ZFIN;Acc:ZDB-GENE-030131-9164]	337220	49.115	904	15.2267	mutant	1	FALSE
ENSDARG00000105113	galr2b	0.663819	4.7308	9.551e-05	0.00128663	3	43460696	43479049	protein_coding	galanin receptor 2b [Source:ZFIN;Acc:ZDB-GENE-131121-48]	798737	40.3837	3232	15.2235	mutant	1	FALSE
ENSDARG00000103311	fbln1	0.772052	2.26894	9.55692e-05	0.00128663	25	1732838	1807811	protein_coding	fibulin 1 [Source:ZFIN;Acc:ZDB-GENE-990415-73]	30240	54.9036	1790	15.2223	mutant	1	FALSE
ENSDARG00000102825	olfm2b	-2.28523	5.60874	9.58072e-05	0.00128879	1	59244159	59251874	protein_coding	olfactomedin 2b [Source:ZFIN;Acc:ZDB-GENE-040426-2402]	406544	54.3648	434	15.2176	mutant	1	TRUE
ENSDARG00000056414	usp1	-0.487348	4.74449	9.60779e-05	0.00129139	6	32394502	32411727	protein_coding	ubiquitin specific peptidase 1 [Source:ZFIN;Acc:ZDB-GENE-030131-726]	322007	45.4624	718	15.2123	mutant	1	FALSE
ENSDARG00000063594	hipk1a	-0.45362	5.48975	9.71095e-05	0.0013042	23	36816486	36857966	protein_coding	homeodomain interacting protein kinase 1a [Source:ZFIN;Acc:ZDB-GENE-081031-101]	572042	55.5581	2679	15.1921	mutant	1	FALSE
ENSDARG00000022970	tm9sf1	0.734415	3.72595	9.78872e-05	0.00131326	24	11887885	11908115	protein_coding	transmembrane 9 superfamily member 1 [Source:ZFIN;Acc:ZDB-GENE-040801-64]	445156	42.7523	3067	15.177	mutant	1	FALSE
ENSDARG00000097209	cox8b	0.701358	5.36417	9.7942e-05	0.00131326	25	10499642	10503043	protein_coding	cytochrome c oxidase subunit 8B [Source:ZFIN;Acc:ZDB-GENE-110620-4]	569770	46.6667	600	15.176	mutant	1	FALSE
ENSDARG00000035899	lingo1b	0.576494	5.55185	9.87582e-05	0.00132238	7	48460239	48484917	protein_coding	leucine rich repeat and Ig domain containing 1b [Source:ZFIN;Acc:ZDB-GENE-040912-136]	447837	46.0038	3128	15.1603	mutant	1	FALSE
ENSDARG00000104173	tufm	0.712334	5.05057	9.87811e-05	0.00132238	3	13582019	13599482	protein_coding	Tu translation elongation factor, mitochondrial [Source:ZFIN;Acc:ZDB-GENE-050320-73]	541378	48.8229	1784	15.1599	mutant	1	FALSE
ENSDARG00000070512	cnpy3	-0.522179	5.3033	9.88767e-05	0.0013226	1	10462692	10473630	protein_coding	canopy FGF signaling regulator 3 [Source:ZFIN;Acc:ZDB-GENE-050411-12]	550136	39.0597	1659	15.158	mutant	1	FALSE
ENSDARG00000000551	slc1a4	0.578275	5.10071	9.95539e-05	0.00133058	13	24429918	24448278	protein_coding	solute carrier family 1 member 4 [Source:ZFIN;Acc:ZDB-GENE-030616-566]	368885	40.5504	3416	15.1451	mutant	1	FALSE
ENSDARG00000059690	slc29a4	0.682309	4.50444	9.96484e-05	0.00133078	3	40315410	40349733	protein_coding	solute carrier family 29 member 4 [Source:ZFIN;Acc:ZDB-GENE-070112-1932]	559668	48.8029	2339	15.1434	mutant	1	FALSE
ENSDARG00000101859	mnta	-0.485485	5.77724	9.9959e-05	0.00133385	15	25172671	25209308	protein_coding	MAX network transcriptional repressor a [Source:ZFIN;Acc:ZDB-GENE-090807-2]	559570	44.6934	3058	15.1375	mutant	1	FALSE
ENSDARG00000015757	tmem50a	0.659026	5.52496	0.000100326	0.00133768	13	45485185	45495562	protein_coding	transmembrane protein 50A [Source:ZFIN;Acc:ZDB-GENE-040426-2937]	406850	41.7272	923	15.1306	mutant	1	FALSE
ENSDARG00000005284	fbxl15	0.737641	2.4975	0.00010054	0.00133895	12	45661810	45669050	protein_coding	F-box and leucine-rich repeat protein 15 [Source:ZFIN;Acc:ZDB-GENE-040426-2440]	405878	46.9259	1903	15.1265	mutant	1	FALSE
ENSDARG00000042777	ndufa11	1.05026	2.66488	0.000100582	0.00133895	11	6411169	6429705	protein_coding	NADH:ubiquinone oxidoreductase subunit A11 [Source:ZFIN;Acc:ZDB-GENE-040426-1631]	393497	47.2837	497	15.1257	mutant	1	TRUE
ENSDARG00000100805	si:ch1073-209e23.1	-1.03852	2.28251	0.000100843	0.00134135	17	58211	71073	protein_coding	si:ch1073-209e23.1 [Source:ZFIN;Acc:ZDB-GENE-131121-494]	NA	40.3433	1165	15.1209	mutant	1	TRUE
ENSDARG00000096632	CR382370.2	1.35015	1.66795	0.000100959	0.00134182	1	30439422	30441060	lincRNA	NULL	NA	35.0824	1639	15.1187	mutant	1	TRUE
ENSDARG00000039319	vps37b	-0.627856	3.37833	0.000101233	0.00134438	5	27999886	28016805	protein_coding	VPS37B subunit of ESCRT-I [Source:ZFIN;Acc:ZDB-GENE-060526-254]	559483	49.6689	1208	15.1136	mutant	1	FALSE
ENSDARG00000017757	pik3cg	-0.642055	3.48839	0.000101585	0.00134799	4	3343171	3353595	protein_coding	phosphatidylinositol-4,5-bisphosphate 3-kinase, catalytic subunit gamma [Source:ZFIN;Acc:ZDB-GENE-040426-2532]	406598	39.9622	4762	15.107	mutant	1	FALSE
ENSDARG00000059400	tmem167b	0.879809	2.94009	0.00010199	0.00135138	11	2699951	2707028	protein_coding	transmembrane protein 167B [Source:ZFIN;Acc:ZDB-GENE-040808-17]	445304	39.6244	2130	15.0995	mutant	1	FALSE
ENSDARG00000057089	ftsj1	-0.648234	3.21302	0.000102003	0.00135138	21	21167837	21178751	protein_coding	FtsJ RNA 2'-O-methyltransferase 1 [Source:ZFIN;Acc:ZDB-GENE-041114-83]	492512	40.5597	808	15.0993	mutant	1	FALSE
ENSDARG00000001447	mier1b	-0.625563	3.77747	0.000102206	0.00135253	2	5811482	5836116	protein_coding	mesoderm induction early response 1b, transcriptional regulator [Source:ZFIN;Acc:ZDB-GENE-070705-170]	566167	41.9809	3766	15.0955	mutant	1	FALSE
ENSDARG00000041450	rab11a	0.445874	6.97675	0.000102253	0.00135253	18	19131773	19139152	protein_coding	RAB11a, member RAS oncogene family [Source:ZFIN;Acc:ZDB-GENE-041114-53]	492487	43.6881	3232	15.0947	mutant	1	FALSE
ENSDARG00000062122	klhl5	0.710927	3.79749	0.000102982	0.0013611	1	18363833	18446161	protein_coding	kelch-like family member 5 [Source:ZFIN;Acc:ZDB-GENE-080424-7]	560697	55.0713	2455	15.0812	mutant	1	FALSE
ENSDARG00000075733	zyx	-0.821787	4.32295	0.000103306	0.0013643	16	17302452	17347727	protein_coding	zyxin [Source:ZFIN;Acc:ZDB-GENE-070928-18]	564246	50.6371	1976	15.0753	mutant	1	FALSE
ENSDARG00000099663	cox5ab	0.877094	4.77443	0.000103622	0.00136739	18	808911	812753	protein_coding	cytochrome c oxidase subunit 5Ab [Source:ZFIN;Acc:ZDB-GENE-030131-5162]	326962	53.4918	673	15.0695	mutant	1	FALSE
ENSDARG00000061865	ddx10	-0.580075	3.96298	0.000103799	0.00136797	21	25120546	25171784	protein_coding	DEAD (Asp-Glu-Ala-Asp) box polypeptide 10 [Source:ZFIN;Acc:ZDB-GENE-071022-2]	569118	46.5529	826	15.0663	mutant	1	FALSE
ENSDARG00000026109	slc48a1b	0.723697	3.18031	0.000103831	0.00136797	6	38896158	38902498	protein_coding	solute carrier family 48 member 1b [Source:ZFIN;Acc:ZDB-GENE-030131-8226]	792763	44.4921	1049	15.0657	mutant	1	FALSE
ENSDARG00000038980	txndc12	0.588059	4.39435	0.000103982	0.00136887	2	9592319	9607879	protein_coding	thioredoxin domain containing 12 (endoplasmic reticulum) [Source:ZFIN;Acc:ZDB-GENE-050522-497]	324900	40.4246	2308	15.063	mutant	1	FALSE
ENSDARG00000010658	insig1	0.599998	5.03415	0.000104288	0.00137182	7	41007773	41014773	protein_coding	insulin induced gene 1 [Source:ZFIN;Acc:ZDB-GENE-030131-6121]	334189	40.7422	1103	15.0575	mutant	1	FALSE
ENSDARG00000086162	znf385d	-1.05121	2.74001	0.00010487	0.00137838	16	49729339	49846359	protein_coding	zinc finger protein 385D [Source:ZFIN;Acc:ZDB-GENE-130201-2]	NA	41.4576	1610	15.047	mutant	1	TRUE
ENSDARG00000003754	tspan2a	0.498409	6.9371	0.000106291	0.00139556	6	49107048	49159207	protein_coding	tetraspanin 2a [Source:ZFIN;Acc:ZDB-GENE-050522-511]	378854	41.2994	1963	15.0215	mutant	1	FALSE
ENSDARG00000018750	npr1b	0.715301	2.73159	0.000106345	0.00139556	16	28908478	28991376	protein_coding	natriuretic peptide receptor 1b [Source:ZFIN;Acc:ZDB-GENE-100805-4]	555911	46.6309	3258	15.0206	mutant	1	FALSE
ENSDARG00000063527	elmo2	0.549371	6.25316	0.0001066	0.00139781	11	88247	103157	protein_coding	engulfment and cell motility 2 [Source:ZFIN;Acc:ZDB-GENE-140106-84]	100006857	53.4095	1374	15.0161	mutant	1	FALSE
ENSDARG00000035808	clcn4	0.688708	5.67804	0.000106944	0.00139969	11	44144612	44163164	protein_coding	chloride channel, voltage-sensitive 4 [Source:ZFIN;Acc:ZDB-GENE-061013-353]	768175	54.2837	2813	15.01	mutant	1	FALSE
ENSDARG00000012625	prkag2a	-0.575385	5.31399	0.000107073	0.00139969	24	28252520	28381437	protein_coding	protein kinase, AMP-activated, gamma 2 non-catalytic subunit a [Source:ZFIN;Acc:ZDB-GENE-060929-160]	570761	45.053	962	15.0077	mutant	1	FALSE
ENSDARG00000034326	ing3	-0.434039	5.25537	0.000107074	0.00139969	4	10604110	10615355	protein_coding	inhibitor of growth family, member 3 [Source:ZFIN;Acc:ZDB-GENE-040109-3]	393911	47.9135	1965	15.0077	mutant	1	FALSE
ENSDARG00000043055	hiat1b	0.73417	4.87669	0.000107079	0.00139969	22	10713713	10735248	protein_coding	hippocampus abundant transcript 1b [Source:ZFIN;Acc:ZDB-GENE-040426-2935]	406848	42.878	3426	15.0076	mutant	1	FALSE
ENSDARG00000090219	wdr45	0.697303	3.67607	0.000107837	0.00140849	10	42762454	42776344	protein_coding	WD repeat domain 45 [Source:ZFIN;Acc:ZDB-GENE-040426-990]	393200	46.2556	1663	14.9943	mutant	1	FALSE
ENSDARG00000061685	hcn4	-0.785732	2.67967	0.000108237	0.0014126	18	1004814	1143998	protein_coding	hyperpolarization activated cyclic nucleotide-gated potassium channel 4 [Source:ZFIN;Acc:ZDB-GENE-050420-360]	557843	55.6972	3296	14.9873	mutant	1	FALSE
ENSDARG00000069957	zgc:162936	-0.594655	2.55363	0.000108465	0.00141446	15	722475	1001177	protein_coding	zgc:162936 [Source:ZFIN;Acc:ZDB-GENE-030131-5253]	100005727	42.4526	1386	14.9833	mutant	1	FALSE
ENSDARG00000040358	spred3	0.378584	5.60967	0.000109111	0.00142177	18	44596787	44611252	protein_coding	sprouty related EVH1 domain containing 3 [Source:ZFIN;Acc:ZDB-GENE-061207-31]	568925	50.0456	3685	14.9721	mutant	1	FALSE
ENSDARG00000001857	aff4	-0.526781	6.02785	0.000109434	0.00142487	21	43178817	43246873	protein_coding	AF4/FMR2 family, member 4 [Source:ZFIN;Acc:ZDB-GENE-100910-5]	556421	53.8196	524	14.9666	mutant	1	FALSE
ENSDARG00000060192	rpusd1	-0.689411	2.12359	0.000109563	0.00142544	3	35542067	35549478	protein_coding	RNA pseudouridine synthase domain containing 1 [Source:ZFIN;Acc:ZDB-GENE-060929-444]	767786	44.2029	1656	14.9643	mutant	1	FALSE
ENSDARG00000098662	si:ch73-359m17.9	-2.84034	-0.796954	0.000110376	0.00143489	19	48308750	48312109	protein_coding	si:ch73-359m17.9 [Source:ZFIN;Acc:ZDB-GENE-141212-237]	100000433	41.6293	1338	14.9504	mutant	1	TRUE
ENSDARG00000011188	acvr2aa	0.552881	6.35576	0.000110787	0.00143911	9	25380758	25444091	protein_coding	activin A receptor type 2Aa [Source:ZFIN;Acc:ZDB-GENE-980526-227]	553359	46.1908	2682	14.9434	mutant	1	FALSE
ENSDARG00000101322	tfr1a	1.10253	3.05382	0.000111267	0.00144422	2	4849269	4874966	protein_coding	transferrin receptor 1a [Source:ZFIN;Acc:ZDB-GENE-041220-1]	494477	47.7564	2652	14.9352	mutant	1	TRUE
ENSDARG00000110836	tmem14ca	1.46893	2.11397	0.000111915	0.00145149	24	8736497	8741830	protein_coding	transmembrane protein 14Ca [Source:ZFIN;Acc:ZDB-GENE-060825-156]	751728	42.0849	518	14.9243	mutant	1	TRUE
ENSDARG00000091535	ccser2b	-0.758164	4.2938	0.000113734	0.00147393	12	12954938	13081229	protein_coding	coiled-coil serine-rich protein 2b [Source:ZFIN;Acc:ZDB-GENE-121214-220]	101883927	44.1288	4471	14.8938	mutant	1	FALSE
ENSDARG00000032155	ppm1aa	-0.389437	6.43431	0.000114399	0.0014814	13	31545530	31580190	protein_coding	protein phosphatase, Mg2+/Mn2+ dependent, 1Aa [Source:ZFIN;Acc:ZDB-GENE-991102-15]	30704	45.403	1788	14.8828	mutant	1	FALSE
ENSDARG00000026892	gpatch11	-0.798998	4.24267	0.000114933	0.00148716	13	50235706	50247689	protein_coding	G patch domain containing 11 [Source:ZFIN;Acc:ZDB-GENE-040718-89]	436666	37.3341	1658	14.874	mutant	1	FALSE
ENSDARG00000021945	ddx23	-0.553535	6.2636	0.000115343	0.0014913	23	14193547	14216506	protein_coding	DEAD (Asp-Glu-Ala-Asp) box polypeptide 23 [Source:ZFIN;Acc:ZDB-GENE-030131-6215]	334283	47.8496	3139	14.8673	mutant	1	FALSE
ENSDARG00000016231	bcap29	-0.575512	3.79836	0.000115832	0.00149608	4	2655358	2666310	protein_coding	B cell receptor associated protein 29 [Source:ZFIN;Acc:ZDB-GENE-050522-468]	554151	42.3313	978	14.8594	mutant	1	FALSE
ENSDARG00000097797	tomm6	0.772968	3.14718	0.000115892	0.00149608	6	40572545	40573270	protein_coding	translocase of outer mitochondrial membrane 6 homolog (yeast) [Source:ZFIN;Acc:ZDB-GENE-131121-445]	100001229	42.8942	407	14.8584	mutant	1	FALSE
ENSDARG00000103290	LO018568.2	-0.434763	4.23814	0.000116323	0.00150048	14	597532	638655	protein_coding	amyloid beta A4 precursor protein-binding family B member 2-like [Source:NCBI gene;Acc:101883245]	101883245	44.9007	3775	14.8514	mutant	1	FALSE
ENSDARG00000039123	trim9	0.641458	6.22614	0.000116934	0.00150719	13	36868365	36911118	protein_coding	tripartite motif containing 9 [Source:ZFIN;Acc:ZDB-GENE-030131-8043]	336099	48.521	3516	14.8415	mutant	1	FALSE
ENSDARG00000100519	spop	0.458441	4.69929	0.00011714	0.00150857	3	20658203	20793656	protein_coding	speckle type BTB/POZ protein [Source:ZFIN;Acc:ZDB-GENE-040426-1378]	100005514	48.2169	2308	14.8382	mutant	1	FALSE
ENSDARG00000057698	ctsd	0.496895	5.80922	0.000117271	0.00150857	18	16133595	16146081	protein_coding	cathepsin D [Source:ZFIN;Acc:ZDB-GENE-010131-8]	65225	46.7682	799	14.8361	mutant	1	FALSE
ENSDARG00000097371	mcf2b	-0.665125	2.94298	0.000117313	0.00150857	10	26762793	26766780	protein_coding	MCF.2 cell line derived transforming sequence b [Source:ZFIN;Acc:ZDB-GENE-091118-4]	NA	44.9498	1495	14.8354	mutant	1	FALSE
ENSDARG00000102100	mrc1a	0.543391	4.49978	0.000117925	0.00151527	7	58892856	58952382	protein_coding	mannose receptor, C type 1a [Source:ZFIN;Acc:ZDB-GENE-090915-4]	100286774	43.8584	4323	14.8256	mutant	1	FALSE
ENSDARG00000042520	UTP14C	-0.849092	3.40897	0.000118347	0.00151951	5	67474119	67499279	protein_coding	UTP14C small subunit processome component [Source:HGNC Symbol;Acc:HGNC:20321]	553498	47.5161	2637	14.8189	mutant	1	FALSE
ENSDARG00000100915	si:ch211-255f4.7	-0.669593	3.31042	0.000118496	0.00151999	22	1539373	1555366	protein_coding	si:ch211-255f4.7 [Source:ZFIN;Acc:ZDB-GENE-050208-628]	110437757	41.7919	1520	14.8165	mutant	1	FALSE
ENSDARG00000117361	FO818704.2	-0.934846	3.19496	0.000118567	0.00151999	7	69868210	69881980	lincRNA	NULL	NA	49.891	4129	14.8153	mutant	1	FALSE
ENSDARG00000000935	unk	-0.571516	3.70438	0.000119009	0.00152449	12	36416173	36471889	protein_coding	unk zinc finger [Source:ZFIN;Acc:ZDB-GENE-040426-707]	393205	42.7405	3262	14.8083	mutant	1	FALSE
ENSDARG00000089860	atxn7l1	-0.617675	3.35293	0.000120566	0.00154238	4	3438510	3446758	protein_coding	ataxin 7-like 1 [Source:ZFIN;Acc:ZDB-GENE-131127-383]	100536590	51.7517	1627	14.7838	mutant	1	FALSE
ENSDARG00000098868	XPO5	0.629928	2.66905	0.000120591	0.00154238	13	2861265	2892011	protein_coding	exportin 5 [Source:HGNC Symbol;Acc:HGNC:17675]	558662	50.2411	1763	14.7834	mutant	1	FALSE
ENSDARG00000016301	zgc:65894	0.443564	7.9059	0.000121275	0.00154952	1	56217388	56223913	protein_coding	zgc:65894 [Source:ZFIN;Acc:ZDB-GENE-030131-7741]	335798	53.7562	1624	14.7727	mutant	1	FALSE
ENSDARG00000035699	srp19	-0.921324	3.6923	0.000121423	0.00154952	8	537809	544787	protein_coding	signal recognition particle 19 [Source:ZFIN;Acc:ZDB-GENE-040426-2657]	406652	32.4203	2008	14.7705	mutant	1	FALSE
ENSDARG00000039752	si:dkey-167k11.5	0.849117	3.27429	0.000121429	0.00154952	3	431208	454166	protein_coding	si:dkey-167k11.5 [Source:ZFIN;Acc:ZDB-GENE-091204-218]	c(100149441, 571638)	44.6707	3045	14.7704	mutant	1	FALSE
ENSDARG00000098141	supt3h	-0.707014	2.5509	0.000121673	0.00155103	17	5158439	5426458	protein_coding	SPT3 homolog, SAGA and STAGA complex component [Source:ZFIN;Acc:ZDB-GENE-040718-370]	436898	44.9701	638	14.7666	mutant	1	FALSE
ENSDARG00000027547	TPGS1	0.789244	3.61	0.000121734	0.00155103	2	57879347	57891504	protein_coding	tubulin polyglutamylase complex subunit 1 [Source:HGNC Symbol;Acc:HGNC:25058]	436818	59.0253	1108	14.7656	mutant	1	FALSE
ENSDARG00000104105	ttf2	-0.650168	3.81447	0.00012184	0.00155119	9	9927516	9950487	protein_coding	transcription termination factor, RNA polymerase II [Source:ZFIN;Acc:ZDB-GENE-110411-73]	555382	46.2407	3069	14.764	mutant	1	FALSE
ENSDARG00000086735	SAMD4B	-0.622578	6.17432	0.000121976	0.00155174	15	47929941	47956388	protein_coding	sterile alpha motif domain containing 4B [Source:HGNC Symbol;Acc:HGNC:25492]	NA	49.3913	3163	14.7619	mutant	1	FALSE
ENSDARG00000024184	narf	-0.576616	3.58226	0.000122204	0.00155346	12	33460794	33474029	protein_coding	nuclear prelamin A recognition factor [Source:ZFIN;Acc:ZDB-GENE-040718-31]	436614	45.3865	808	14.7584	mutant	1	FALSE
ENSDARG00000030694	atp6v1e1b	0.616968	6.91352	0.000122308	0.00155359	4	5240126	5247335	protein_coding	ATPase H+ transporting V1 subunit E1b [Source:ZFIN;Acc:ZDB-GENE-020419-11]	192335	44.7368	1330	14.7568	mutant	1	FALSE
ENSDARG00000079542	stard13a	0.472875	5.0305	0.000122728	0.00155659	10	34315719	34404768	protein_coding	StAR-related lipid transfer (START) domain containing 13a [Source:ZFIN;Acc:ZDB-GENE-091116-18]	555484	47.3291	2805	14.7503	mutant	1	FALSE
ENSDARG00000002564	syngr1a	-0.510073	6.50141	0.000122819	0.00155659	3	21251627	21280373	protein_coding	synaptogyrin 1a [Source:ZFIN;Acc:ZDB-GENE-041010-169]	450047	46.3397	1366	14.7489	mutant	1	FALSE
ENSDARG00000055770	dffa	-0.841735	2.18064	0.000122824	0.00155659	23	28803007	28808480	protein_coding	DNA fragmentation factor, alpha polypeptide [Source:ZFIN;Acc:ZDB-GENE-040718-376]	436904	40.3207	1684	14.7488	mutant	1	FALSE
ENSDARG00000020015	mrps33	-0.712343	3.84012	0.000123175	0.00155984	4	12102267	12106039	protein_coding	mitochondrial ribosomal protein S33 [Source:ZFIN;Acc:ZDB-GENE-040715-6]	432383	35.4021	1362	14.7434	mutant	1	FALSE
ENSDARG00000076169	pold3	-0.705731	3.05935	0.000123589	0.00156387	21	21743599	21754630	protein_coding	polymerase (DNA-directed), delta 3, accessory subunit [Source:ZFIN;Acc:ZDB-GENE-060512-59]	692256	41.3169	536	14.7371	mutant	1	FALSE
ENSDARG00000079012	cbfa2t3	-0.524484	4.38384	0.000123681	0.00156387	7	55660263	55675617	protein_coding	CBFA2/RUNX1 partner transcriptional co-repressor 3 [Source:ZFIN;Acc:ZDB-GENE-070209-2]	563252	56.1338	1883	14.7357	mutant	1	FALSE
ENSDARG00000061638	dcakd	-0.682712	2.34413	0.000123978	0.00156643	24	36798558	36802891	protein_coding	dephospho-CoA kinase domain containing [Source:ZFIN;Acc:ZDB-GENE-060825-226]	751733	44.1176	1190	14.7312	mutant	1	FALSE
ENSDARG00000022995	clic4	0.640567	4.9269	0.000124443	0.00157112	17	25444323	25480375	protein_coding	chloride intracellular channel 4 [Source:ZFIN;Acc:ZDB-GENE-030326-3]	368255	43.3205	766	14.7241	mutant	1	FALSE
ENSDARG00000076560	apbb1	-0.407945	6.81068	0.000124779	0.00157416	10	15967341	15997914	protein_coding	amyloid beta (A4) precursor protein-binding, family B, member 1 (Fe65) [Source:ZFIN;Acc:ZDB-GENE-091118-127]	565164	45.9555	2458	14.7191	mutant	1	FALSE
ENSDARG00000077776	csnk2b	0.527578	5.79523	0.000125223	0.00157856	19	26730298	26736346	protein_coding	casein kinase 2, beta polypeptide [Source:ZFIN;Acc:ZDB-GENE-990415-29]	30428	43.7089	1318	14.7124	mutant	1	FALSE
ENSDARG00000038489	b3gnt7	0.785348	3.44014	0.000125571	0.00158176	22	36656680	36661461	protein_coding	UDP-GlcNAc:betaGal beta-1,3-N-acetylglucosaminyltransferase 7 [Source:ZFIN;Acc:ZDB-GENE-021210-4]	286748	44.0921	1325	14.7071	mutant	1	FALSE
ENSDARG00000014790	g3bp2	0.61444	5.29969	0.000125716	0.00158239	1	26444986	26466002	protein_coding	GTPase activating protein (SH3 domain) binding protein 2 [Source:ZFIN;Acc:ZDB-GENE-070112-1972]	556409	39.5451	4001	14.7049	mutant	1	FALSE
ENSDARG00000100232	glis2b	-0.632045	2.98569	0.000125835	0.00158269	3	12322170	12335927	protein_coding	GLIS family zinc finger 2b [Source:ZFIN;Acc:ZDB-GENE-091204-120]	102725539	56.9528	1241	14.7032	mutant	1	FALSE
ENSDARG00000076542	pogzb	-0.420339	6.26526	0.000126045	0.00158413	16	38119004	38136670	protein_coding	pogo transposable element derived with ZNF domain b [Source:ZFIN;Acc:ZDB-GENE-100609-3]	561483	44.6463	7266	14.7	mutant	1	FALSE
ENSDARG00000101131	pbx1b	-0.644452	4.02677	0.000126925	0.00159398	6	2271559	2395013	protein_coding	pre-B-cell leukemia homeobox 1b [Source:ZFIN;Acc:ZDB-GENE-070424-11]	570960	48.9164	1938	14.6869	mutant	1	FALSE
ENSDARG00000090232	clpb	-1.48117	5.83092	0.000127045	0.00159416	15	47418565	47421836	protein_coding	ClpB homolog, mitochondrial AAA ATPase chaperonin [Source:ZFIN;Acc:ZDB-GENE-150227-1]	NA	42.1695	3033	14.6851	mutant	1	TRUE
ENSDARG00000033138	lyrm2	-0.636156	4.59327	0.00012713	0.00159416	20	1196386	1199009	protein_coding	LYR motif containing 2 [Source:ZFIN;Acc:ZDB-GENE-040914-27]	569076	48.5189	979	14.6839	mutant	1	FALSE
ENSDARG00000008279	map2k7	-0.559661	5.25756	0.000127511	0.00159773	1	45839927	45856178	protein_coding	mitogen-activated protein kinase kinase 7 [Source:ZFIN;Acc:ZDB-GENE-090312-186]	560913	49.9721	1337	14.6782	mutant	1	FALSE
ENSDARG00000103364	cs	0.545545	7.04666	0.000127618	0.00159786	23	33907899	33928316	protein_coding	citrate synthase [Source:ZFIN;Acc:ZDB-GENE-030131-1058]	322339	45.7556	3110	14.6766	mutant	1	FALSE
ENSDARG00000005606	paxip1	-0.464693	3.98962	0.000127866	0.00159976	2	29902294	29923630	protein_coding	PAX interacting (with transcription-activation domain) protein 1 [Source:ZFIN;Acc:ZDB-GENE-041010-214]	449658	45.4306	4529	14.673	mutant	1	FALSE
ENSDARG00000079150	si:ch211-276i12.9	-0.588874	4.25137	0.000128461	0.001606	14	45603739	45604667	protein_coding	si:ch211-276i12.9 [Source:ZFIN;Acc:ZDB-GENE-141216-132]	103908774	44.2411	929	14.6642	mutant	1	FALSE
ENSDARG00000014746	rbfox1	-0.40215	7.69624	0.000129117	0.00161299	3	27982269	28428198	protein_coding	RNA binding fox-1 homolog 1 [Source:ZFIN;Acc:ZDB-GENE-040927-11]	449554	42.2189	905	14.6546	mutant	1	FALSE
ENSDARG00000013117	hiat1a	0.616336	4.06431	0.000129325	0.00161438	2	37656078	37684641	protein_coding	hippocampus abundant transcript 1a [Source:ZFIN;Acc:ZDB-GENE-030131-834]	322115	46.6487	3342	14.6516	mutant	1	FALSE
ENSDARG00000059226	zbtb8a	-0.639084	2.40062	0.000129753	0.00161851	17	24869371	24879003	protein_coding	zinc finger and BTB domain containing 8A [Source:ZFIN;Acc:ZDB-GENE-060421-5153]	678523	47.2774	2314	14.6454	mutant	1	FALSE
ENSDARG00000105529	vgf	-0.546543	7.50661	0.000129948	0.00161972	7	26224211	26230166	protein_coding	VGF nerve growth factor inducible [Source:ZFIN;Acc:ZDB-GENE-121009-2]	100535309	43.0812	3953	14.6425	mutant	1	FALSE
ENSDARG00000010078	nup133	0.622336	3.00545	0.000130176	0.00162135	1	53919110	53941906	protein_coding	nucleoporin 133 [Source:ZFIN;Acc:ZDB-GENE-040426-2941]	406852	53.6485	3659	14.6392	mutant	1	FALSE
ENSDARG00000018206	nck2a	-0.480469	4.10055	0.000130377	0.00162157	9	6393368	6502491	protein_coding	NCK adaptor protein 2a [Source:ZFIN;Acc:ZDB-GENE-040426-686]	393972	42.4389	971	14.6363	mutant	1	FALSE
ENSDARG00000103638	CR936977.2	-1.25118	2.65579	0.000130449	0.00162157	15	14861335	14964241	protein_coding	nectin cell adhesion molecule 3a [Source:NCBI gene;Acc:793240]	793240	52.0174	2305	14.6353	mutant	1	TRUE
ENSDARG00000092873	zgc:193541	0.806087	5.72002	0.000130591	0.00162157	20	20726231	20730631	protein_coding	zgc:193541 [Source:ZFIN;Acc:ZDB-GENE-081022-15]	557217	38.685	654	14.6332	mutant	1	FALSE
ENSDARG00000052396	pkz	-1.33505	0.43049	0.000130675	0.00162157	13	50190664	50200348	protein_coding	protein kinase containing Z-DNA binding domains [Source:ZFIN;Acc:ZDB-GENE-050301-2]	503703	42.5046	1621	14.632	mutant	1	TRUE
ENSDARG00000009740	ppp1r7	-0.731213	5.94885	0.00013068	0.00162157	2	16696052	16707806	protein_coding	protein phosphatase 1, regulatory (inhibitor) subunit 7 [Source:ZFIN;Acc:ZDB-GENE-051113-288]	560323	41.555	1492	14.6319	mutant	1	FALSE
ENSDARG00000043493	cltca	0.492069	7.63202	0.000130858	0.00162256	10	28311031	28368913	protein_coding	clathrin, heavy chain a (Hc) [Source:ZFIN;Acc:ZDB-GENE-030131-2299]	323579	50.3273	2901	14.6294	mutant	1	FALSE
ENSDARG00000079148	nckap5l	-0.390431	6.25775	0.000131316	0.00162702	23	24600494	24661950	protein_coding	NCK-associated protein 5-like [Source:ZFIN;Acc:ZDB-GENE-090313-304]	568475	42.5743	5252	14.6228	mutant	1	FALSE
ENSDARG00000013333	ndufa10	0.654223	4.76778	0.00013151	0.00162805	9	23740506	23747409	protein_coding	NADH:ubiquinone oxidoreductase subunit A10 [Source:ZFIN;Acc:ZDB-GENE-030131-670]	321951	44.8289	1330	14.62	mutant	1	FALSE
ENSDARG00000078094	lmf2a	-0.800625	3.06018	0.000131595	0.00162805	18	6706140	6727914	protein_coding	lipase maturation factor 2a [Source:ZFIN;Acc:ZDB-GENE-080723-47]	571852	50.2058	2430	14.6188	mutant	1	FALSE
ENSDARG00000056566	necab1	0.684371	3.17001	0.000132153	0.00163374	19	31437689	31522677	protein_coding	N-terminal EF-hand calcium binding protein 1 [Source:ZFIN;Acc:ZDB-GENE-050417-395]	550546	47.0265	1547	14.6108	mutant	1	FALSE
ENSDARG00000035859	angptl4	-1.21531	4.53152	0.000133221	0.00164573	2	24536762	24542518	protein_coding	angiopoietin-like 4 [Source:ZFIN;Acc:ZDB-GENE-041111-222]	492647	45.3261	492	14.5957	mutant	1	TRUE
ENSDARG00000090679	si:ch211-79k12.2	-0.626484	4.5296	0.000133571	0.00164883	16	24551898	24561354	protein_coding	si:ch211-79k12.2 [Source:ZFIN;Acc:ZDB-GENE-131121-535]	568844	47.8773	2462	14.5907	mutant	1	FALSE
ENSDARG00000103369	taldo1	0.603511	3.67261	0.000134339	0.00165559	18	50795174	50799510	protein_coding	transaldolase 1 [Source:ZFIN;Acc:ZDB-GENE-030131-3277]	324556	55.8315	926	14.5799	mutant	1	FALSE
ENSDARG00000022438	cox6a1	0.650007	6.33218	0.000134367	0.00165559	8	39760258	39765996	protein_coding	cytochrome c oxidase subunit 6A1 [Source:ZFIN;Acc:ZDB-GENE-030131-7715]	335774	46.6165	665	14.5795	mutant	1	FALSE
ENSDARG00000036875	rps12	0.691375	6.16509	0.000134417	0.00165559	23	31431956	31435922	protein_coding	ribosomal protein S12 [Source:ZFIN;Acc:ZDB-GENE-030131-8951]	337007	52.0362	553	14.5788	mutant	1	FALSE
ENSDARG00000096887	CR381618.1	-0.702229	4.36276	0.000134625	0.00165693	25	30915178	31040725	lincRNA	zinc finger protein 469 [Source:NCBI gene;Acc:101886729]	101886729	41.9224	13525	14.5759	mutant	1	FALSE
ENSDARG00000006878	phf21aa	-0.661282	5.35245	0.000134976	0.00165895	7	38821438	38861741	protein_coding	PHD finger protein 21Aa [Source:ZFIN;Acc:ZDB-GENE-050208-99]	497383	44.0113	4994	14.571	mutant	1	FALSE
ENSDARG00000027183	namptb	-0.497758	4.19367	0.000135106	0.00165895	11	19729771	19775182	protein_coding	nicotinamide phosphoribosyltransferase b [Source:ZFIN;Acc:ZDB-GENE-030131-2931]	324211	47.0297	2020	14.5692	mutant	1	FALSE
ENSDARG00000043232	CT573139.1	-1.35793	0.882304	0.000135254	0.00165895	10	34937548	34951865	processed_transcript	NULL	NA	50.8579	324	14.5671	mutant	1	TRUE
ENSDARG00000038059	grb2b	-0.427503	6.18974	0.000135369	0.00165895	3	25432419	25492495	protein_coding	growth factor receptor-bound protein 2b [Source:ZFIN;Acc:ZDB-GENE-040426-1975]	406308	40.7893	1350	14.5655	mutant	1	FALSE
ENSDARG00000105728	si:ch73-266f23.1	-0.845483	1.82569	0.000135374	0.00165895	4	73454634	73471098	protein_coding	si:ch73-266f23.1 [Source:ZFIN;Acc:ZDB-GENE-110913-180]	110437786	42.4061	1837	14.5654	mutant	1	FALSE
ENSDARG00000038030	rbx1	0.891144	3.43546	0.000135401	0.00165895	3	25101960	25107802	protein_coding	ring-box 1, E3 ubiquitin protein ligase [Source:ZFIN;Acc:ZDB-GENE-041008-106]	449846	46.184	511	14.5651	mutant	1	FALSE
ENSDARG00000094952	si:ch211-74m13.1	0.978773	2.81578	0.000135569	0.00165895	3	54761569	54771809	protein_coding	si:ch211-74m13.1 [Source:ZFIN;Acc:ZDB-GENE-081104-12]	100334824	43.4572	929	14.5627	mutant	1	FALSE
ENSDARG00000018726	slco3a1	0.664175	2.94407	0.000135588	0.00165895	18	25073984	25177230	protein_coding	solute carrier organic anion transporter family, member 3A1 [Source:ZFIN;Acc:ZDB-GENE-030131-8662]	569735	51.7227	2467	14.5625	mutant	1	FALSE
ENSDARG00000091079	si:zfos-1192g2.3	-0.627824	4.61384	0.000135687	0.00165895	16	54780544	54782705	protein_coding	si:zfos-1192g2.3 [Source:ZFIN;Acc:ZDB-GENE-030131-4956]	796868	48.2534	860	14.5611	mutant	1	FALSE
ENSDARG00000004930	lmo7a	-0.628596	6.52117	0.000135929	0.00165948	9	21893757	21970067	protein_coding	LIM domain 7a [Source:ZFIN;Acc:ZDB-GENE-030219-74]	553341	48.9102	824	14.5577	mutant	1	FALSE
ENSDARG00000104945	sncb	-0.647858	7.44212	0.00013593	0.00165948	14	50770537	50804016	protein_coding	synuclein, beta [Source:ZFIN;Acc:ZDB-GENE-040426-1615]	393944	52.1739	506	14.5577	mutant	1	FALSE
ENSDARG00000074301	cth	0.57266	3.26843	0.000136414	0.00166353	6	37409558	37422841	protein_coding	cystathionase (cystathionine gamma-lyase) [Source:ZFIN;Acc:ZDB-GENE-030131-774]	322055	44.8578	1828	14.551	mutant	1	FALSE
ENSDARG00000055290	mpeg1.1	-0.620712	4.37105	0.000136461	0.00166353	8	29710110	29713621	protein_coding	macrophage expressed 1, tandem duplicate 1 [Source:ZFIN;Acc:ZDB-GENE-030131-7347]	335407	42.762	1727	14.5504	mutant	1	FALSE
ENSDARG00000055647	ftr82	0.676096	2.61509	0.000136581	0.00166377	5	30707133	30715225	protein_coding	finTRIM family, member 82 [Source:ZFIN;Acc:ZDB-GENE-030219-207]	338307	46.4014	2237	14.5487	mutant	1	FALSE
ENSDARG00000088805	nes	-0.728655	4.20405	0.000137867	0.00167814	16	29043813	29057849	protein_coding	nestin [Source:ZFIN;Acc:ZDB-GENE-071119-2]	100150939	39.4294	8377	14.5311	mutant	1	FALSE
ENSDARG00000020197	rpl5a	0.413927	7.20258	0.000137962	0.00167814	2	10687276	10703621	protein_coding	ribosomal protein L5a [Source:ZFIN;Acc:ZDB-GENE-030131-5161]	326961	48.9894	1039	14.5298	mutant	1	FALSE
ENSDARG00000002748	sema6d	-1.01069	1.82853	0.000138829	0.00168702	19	390298	417381	protein_coding	sema domain, transmembrane domain (TM), and cytoplasmic domain, (semaphorin) 6D [Source:ZFIN;Acc:ZDB-GENE-040426-1933]	406272	51.0953	3378	14.518	mutant	1	TRUE
ENSDARG00000060566	cluhb	-0.617901	4.50233	0.000138895	0.00168702	21	39361040	39403012	protein_coding	clustered mitochondria (cluA/CLU1) homolog b [Source:ZFIN;Acc:ZDB-GENE-091113-48]	100150676	49.7778	3375	14.5171	mutant	1	FALSE
ENSDARG00000028131	hccsa.1	0.564923	2.93621	0.00013908	0.00168803	2	14998612	15033163	protein_coding	holocytochrome c synthase a [Source:ZFIN;Acc:ZDB-GENE-040718-202]	436771	44.3807	1103	14.5146	mutant	1	FALSE
ENSDARG00000002790	ap2m1a	0.489599	6.89643	0.000140227	0.00170071	2	9789811	9818711	protein_coding	adaptor related protein complex 2 subunit mu 1a [Source:ZFIN;Acc:ZDB-GENE-030131-9784]	321051	47.7298	1326	14.4991	mutant	1	FALSE
ENSDARG00000034633	emc9	0.72325	3.00873	0.000141084	0.00170986	12	13311939	13318969	protein_coding	ER membrane protein complex subunit 9 [Source:ZFIN;Acc:ZDB-GENE-040426-693]	393094	42.2235	891	14.4876	mutant	1	FALSE
ENSDARG00000009436	ubxn7	-0.553023	3.86441	0.000141983	0.00171839	2	16710883	16737363	protein_coding	UBX domain protein 7 [Source:ZFIN;Acc:ZDB-GENE-040704-8]	402913	48.3212	1445	14.4757	mutant	1	FALSE
ENSDARG00000038768	mrpl12	0.518269	3.819	0.000142064	0.00171839	3	50054187	50066528	protein_coding	mitochondrial ribosomal protein L12 [Source:ZFIN;Acc:ZDB-GENE-050417-187]	550391	45.4352	1172	14.4746	mutant	1	FALSE
ENSDARG00000089862	si:dkey-16j16.4	-0.819513	3.40749	0.000142199	0.00171839	17	40912071	40956035	protein_coding	si:dkey-16j16.4 [Source:ZFIN;Acc:ZDB-GENE-041111-271]	492696	46.2415	1756	14.4728	mutant	1	FALSE
ENSDARG00000017230	fbxw11b	0.524343	4.86667	0.000142258	0.00171839	10	21444654	21470593	protein_coding	F-box and WD repeat domain containing 11b [Source:ZFIN;Acc:ZDB-GENE-040426-2903]	406825	48.27	2499	14.472	mutant	1	FALSE
ENSDARG00000059483	tead1b	-0.546336	4.91885	0.000142304	0.00171839	7	65813301	65924821	protein_coding	TEA domain family member 1b [Source:ZFIN;Acc:ZDB-GENE-091013-5]	100006454	42.7177	1173	14.4714	mutant	1	FALSE
ENSDARG00000037860	cox6b2	0.855694	6.74906	0.000143115	0.00172693	16	12504929	12512593	protein_coding	cytochrome c oxidase subunit 6B2 [Source:ZFIN;Acc:ZDB-GENE-040426-1566]	393478	41.4823	699	14.4607	mutant	1	FALSE
ENSDARG00000034982	zcchc8	-0.598863	4.27017	0.000143821	0.00173418	5	67250959	67267707	protein_coding	zinc finger, CCHC domain containing 8 [Source:ZFIN;Acc:ZDB-GENE-060526-6]	553372	43.9321	1839	14.4514	mutant	1	FALSE
ENSDARG00000102033	zgc:193790	-1.32673	1.31486	0.000144358	0.0017394	21	2336289	2341937	protein_coding	zgc:193790 [Source:ZFIN;Acc:ZDB-GENE-080723-55]	557346	44.4749	1095	14.4444	mutant	1	TRUE
ENSDARG00000095011	si:ch211-67n3.9	-0.884651	1.9396	0.000144826	0.00174224	13	28701233	28705171	protein_coding	si:ch211-67n3.9 [Source:ZFIN;Acc:ZDB-GENE-060526-179]	NA	49.76	313	14.4383	mutant	1	FALSE
ENSDARG00000022974	wdr13	0.734059	5.20451	0.000144902	0.00174224	8	6920834	6943190	protein_coding	WD repeat domain 13 [Source:ZFIN;Acc:ZDB-GENE-050522-274]	334827	49.1463	792	14.4373	mutant	1	FALSE
ENSDARG00000077506	tjp1a	-0.614218	8.06915	0.000144908	0.00174224	7	30930653	31142273	protein_coding	tight junction protein 1a [Source:ZFIN;Acc:ZDB-GENE-031001-2]	378845	51.6324	768	14.4372	mutant	1	FALSE
ENSDARG00000058463	ndufab1a	0.805332	4.26483	0.000146399	0.0017589	1	9118100	9123465	protein_coding	NADH:ubiquinone oxidoreductase subunit AB1a [Source:ZFIN;Acc:ZDB-GENE-040801-1]	573619	40.5213	633	14.418	mutant	1	FALSE
ENSDARG00000089355	si:dkeyp-121d4.3	-0.488965	6.3003	0.000146816	0.00176264	13	4338882	4396657	protein_coding	si:dkeyp-121d4.3 [Source:ZFIN;Acc:ZDB-GENE-130530-962]	100004621	44.8431	3442	14.4126	mutant	1	FALSE
ENSDARG00000112435	CR769778.1	-0.451729	5.31649	0.000147309	0.00176729	18	2377067	2433011	protein_coding	protein unc-13 homolog C-like [Source:NCBI gene;Acc:110437876]	110437876	43.0216	5213	14.4063	mutant	1	FALSE
ENSDARG00000089217	ubap1la	-1.36282	1.60052	0.000147896	0.00177305	25	7423770	7433666	protein_coding	ubiquitin associated protein 1-like a [Source:ZFIN;Acc:ZDB-GENE-131127-353]	100004590	51.6726	1405	14.3988	mutant	1	TRUE
ENSDARG00000023309	spryd4	1.0496	2.92599	0.000148366	0.0017774	8	21159122	21162762	protein_coding	SPRY domain containing 4 [Source:ZFIN;Acc:ZDB-GENE-040718-180]	100005939	48.6275	1020	14.3928	mutant	1	TRUE
ENSDARG00000020397	snx15	-0.66083	4.5763	0.000148506	0.00177779	7	19953756	19966406	protein_coding	sorting nexin 15 [Source:ZFIN;Acc:ZDB-GENE-040426-1377]	393352	42.1278	2566	14.3911	mutant	1	FALSE
ENSDARG00000068143	slc39a6	-0.65326	5.9705	0.000148898	0.00178121	2	42156286	42173984	protein_coding	solute carrier family 39 member 6 [Source:ZFIN;Acc:ZDB-GENE-030131-3023]	324303	50.5033	1689	14.3861	mutant	1	FALSE
ENSDARG00000004588	sox4a	0.488341	6.72615	0.000149365	0.00178552	19	28786149	28789409	protein_coding	SRY-box transcription factor 4a [Source:ZFIN;Acc:ZDB-GENE-030131-8290]	336346	47.6285	3258	14.3802	mutant	1	FALSE
ENSDARG00000057248	sclt1	-0.562033	3.66405	0.000149774	0.00178911	1	12364456	12397258	protein_coding	sodium channel and clathrin linker 1 [Source:ZFIN;Acc:ZDB-GENE-030131-3278]	561057	49.0955	1350	14.3751	mutant	1	FALSE
ENSDARG00000026634	ehmt1b	-0.456723	5.99923	0.00014998	0.0017903	21	14644247	14692119	protein_coding	euchromatic histone-lysine N-methyltransferase 1b [Source:ZFIN;Acc:ZDB-GENE-080515-3]	402830	46.9557	918	14.3725	mutant	1	FALSE
ENSDARG00000026882	palm1a	-0.831622	5.81264	0.000150692	0.0017975	11	14199802	14267855	protein_coding	paralemmin 1a [Source:ZFIN;Acc:ZDB-GENE-050417-409]	550557	46.4518	1170	14.3635	mutant	1	FALSE
ENSDARG00000043666	abt1	-0.621287	2.81718	0.000151146	0.00180163	8	8483664	8489886	protein_coding	activator of basal transcription 1 [Source:ZFIN;Acc:ZDB-GENE-050522-127]	553568	43.3695	1411	14.3579	mutant	1	FALSE
ENSDARG00000094637	CR391921.1	-1.13939	0.879794	0.000151591	0.00180564	19	17834204	17834825	lincRNA	NULL	NA	48.9642	531	14.3523	mutant	1	TRUE
ENSDARG00000056105	syt11b	-0.417289	6.09153	0.000152485	0.00181438	16	28842414	28856112	protein_coding	synaptotagmin XIb [Source:ZFIN;Acc:ZDB-GENE-090601-7]	794707	50.8445	1717	14.3413	mutant	1	FALSE
ENSDARG00000037652	zgc:56409	-0.64675	2.90298	0.00015256	0.00181438	1	9873295	9885326	protein_coding	zgc:56409 [Source:ZFIN;Acc:ZDB-GENE-040426-1019]	393295	51.8741	1748	14.3403	mutant	1	FALSE
ENSDARG00000069266	esrra	0.778548	3.75483	0.000152652	0.00181438	21	26606741	26634099	protein_coding	estrogen-related receptor alpha [Source:ZFIN;Acc:ZDB-GENE-990415-68]	405891	53.5471	1274	14.3392	mutant	1	FALSE
ENSDARG00000070098	lcorl	-0.461933	5.82292	0.000152838	0.0018153	1	23573224	23596391	protein_coding	ligand dependent nuclear receptor corepressor-like [Source:ZFIN;Acc:ZDB-GENE-030131-6300]	558430	42.5319	1894	14.3369	mutant	1	FALSE
ENSDARG00000039493	naa20	0.83703	3.23766	0.000153045	0.00181645	20	49105429	49117438	protein_coding	N(alpha)-acetyltransferase 20, NatB catalytic subunit [Source:ZFIN;Acc:ZDB-GENE-050327-47]	541516	45.0578	779	14.3344	mutant	1	FALSE
ENSDARG00000018061	neil1	-0.568935	3.68113	0.000153318	0.00181839	25	26827140	26833100	protein_coding	nei-like DNA glycosylase 1 [Source:ZFIN;Acc:ZDB-GENE-040426-994]	393253	41.1172	1092	14.331	mutant	1	FALSE
ENSDARG00000035870	laptm4b	0.595133	5.97266	0.000154035	0.0018256	19	32864577	32888758	protein_coding	lysosomal protein transmembrane 4 beta [Source:ZFIN;Acc:ZDB-GENE-030616-616]	368911	37.0495	3579	14.3222	mutant	1	FALSE
ENSDARG00000079811	micall1a	-0.440992	4.33828	0.00015538	0.00184023	6	21536131	21596988	protein_coding	MICAL-like 1a [Source:ZFIN;Acc:ZDB-GENE-110119-1]	100149741	44.9374	3314	14.3059	mutant	1	FALSE
ENSDARG00000058736	gabra6b	-1.05965	4.88863	0.000156289	0.00184968	21	42156949	42202792	protein_coding	gamma-aminobutyric acid (GABA) A receptor, alpha 6b [Source:ZFIN;Acc:ZDB-GENE-080815-1]	559693	44.7653	3324	14.2949	mutant	1	TRUE
ENSDARG00000078066	elk1	-0.434288	5.03971	0.000157461	0.00186222	8	8712446	8744898	protein_coding	ETS transcription factor ELK1 [Source:ZFIN;Acc:ZDB-GENE-090529-5]	567895	51.9849	790	14.2808	mutant	1	FALSE
ENSDARG00000007099	cx43.4	0.975896	1.88624	0.000157859	0.0018656	9	46405587	46415847	protein_coding	connexin 43.4 [Source:ZFIN;Acc:ZDB-GENE-990415-38]	30276	44.7093	2391	14.2761	mutant	1	FALSE
ENSDARG00000011157	arhgef18a	-0.777085	2.41576	0.000158042	0.00186644	2	37504244	37537904	protein_coding	rho/rac guanine nucleotide exchange factor (GEF) 18a [Source:ZFIN;Acc:ZDB-GENE-040516-14]	407987	44.5095	554	14.2739	mutant	1	FALSE
ENSDARG00000070061	gfer	0.730724	2.00392	0.000158433	0.00186858	3	40162399	40168482	protein_coding	growth factor, augmenter of liver regeneration (ERV1 homolog, S. cerevisiae) [Source:ZFIN;Acc:ZDB-GENE-060810-186]	560433	47.1932	840	14.2692	mutant	1	FALSE
ENSDARG00000041830	tsn	0.640418	3.74646	0.000158447	0.00186858	9	22929675	22939510	protein_coding	translin [Source:ZFIN;Acc:ZDB-GENE-030131-6039]	334107	40.8648	2359	14.2691	mutant	1	FALSE
ENSDARG00000012403	ercc6l2	-0.655165	4.0796	0.00015911	0.00187507	8	29898715	29930821	protein_coding	excision repair cross-complementation group 6-like 2 [Source:ZFIN;Acc:ZDB-GENE-110411-274]	553504	45.5222	4165	14.2612	mutant	1	FALSE
ENSDARG00000018107	rab3da	-0.894419	2.50062	0.000159517	0.00187853	1	52178916	52201279	protein_coding	RAB3D, member RAS oncogene family, a [Source:ZFIN;Acc:ZDB-GENE-080722-14]	567288	43.9106	895	14.2564	mutant	1	FALSE
ENSDARG00000045342	si:ch211-140b10.6	-0.56798	3.67574	0.000159793	0.00188044	24	21676921	21681424	protein_coding	si:ch211-140b10.6 [Source:ZFIN;Acc:ZDB-GENE-091204-382]	567593	34.6154	1924	14.2532	mutant	1	FALSE
ENSDARG00000103337	rrp1	-0.806699	3.9422	0.000160254	0.00188454	9	145093	153070	protein_coding	ribosomal RNA processing 1 [Source:ZFIN;Acc:ZDB-GENE-030131-9837]	321059	54.4016	2022	14.2477	mutant	1	FALSE
ENSDARG00000104840	si:dkey-28a3.2	-0.471985	4.533	0.000160657	0.00188794	7	17782436	17803641	protein_coding	si:dkey-28a3.2 [Source:ZFIN;Acc:ZDB-GENE-141216-60]	101884625	40.9399	4873	14.243	mutant	1	FALSE
ENSDARG00000014794	uqcrc2a	0.723885	3.63164	0.00016079	0.00188818	3	58167288	58185030	protein_coding	ubiquinol-cytochrome c reductase core protein 2a [Source:ZFIN;Acc:ZDB-GENE-040718-405]	436930	53.4123	757	14.2414	mutant	1	FALSE
ENSDARG00000086256	si:ch211-236p5.2	-0.928978	3.97749	0.000161812	0.00189674	17	8270864	8287309	protein_coding	si:ch211-236p5.2 [Source:ZFIN;Acc:ZDB-GENE-081028-33]	561457	39.7101	4898	14.2295	mutant	1	FALSE
ENSDARG00000042627	nhsl1b	-0.634406	4.37131	0.000161844	0.00189674	20	30725778	30889820	protein_coding	NHS-like 1b [Source:ZFIN;Acc:ZDB-GENE-040910-1]	447799	49.4511	5603	14.2291	mutant	1	FALSE
ENSDARG00000007693	nfkbiab	0.683596	5.91475	0.000161861	0.00189674	17	12942021	12949754	protein_coding	nuclear factor of kappa light polypeptide gene enhancer in B-cells inhibitor, alpha b [Source:ZFIN;Acc:ZDB-GENE-030131-1819]	323099	42.4529	1093	14.2289	mutant	1	FALSE
ENSDARG00000019541	gpt2l	0.737909	6.49228	0.000162253	0.00189999	2	3533117	3573000	protein_coding	glutamic pyruvate transaminase (alanine aminotransferase) 2, like [Source:ZFIN;Acc:ZDB-GENE-050302-11]	403086	43.9387	741	14.2244	mutant	1	FALSE
ENSDARG00000100242	dph5	0.786103	1.9022	0.000164383	0.00192358	22	16097185	16121408	protein_coding	diphthamide biosynthesis 5 [Source:ZFIN;Acc:ZDB-GENE-041114-85]	492514	46.9103	1505	14.1999	mutant	1	FALSE
ENSDARG00000018393	kank2	-0.623542	5.29888	0.000165076	0.00193034	3	55161627	55214130	protein_coding	KN motif and ankyrin repeat domains 2 [Source:ZFIN;Acc:ZDB-GENE-040724-121]	571549	51.4354	4180	14.1919	mutant	1	FALSE
ENSDARG00000006524	supt6h	-0.386005	7.50055	0.000165503	0.00193396	21	26028947	26058547	protein_coding	SPT6 homolog, histone chaperone and transcription elongation factor [Source:ZFIN;Acc:ZDB-GENE-030131-7949]	337866	47.5289	6394	14.1871	mutant	1	FALSE
ENSDARG00000043177	lsm1	0.698121	2.61941	0.000165645	0.00193427	8	44613135	44618213	protein_coding	LSM1, U6 small nuclear RNA associated [Source:ZFIN;Acc:ZDB-GENE-040801-68]	445157	38.0849	919	14.1855	mutant	1	FALSE
ENSDARG00000087277	selenoj	0.945334	3.20294	0.000166222	0.00193964	2	16160906	16172257	protein_coding	selenoprotein J [Source:ZFIN;Acc:ZDB-GENE-030131-4163]	572182	46.0041	705	14.1789	mutant	1	FALSE
ENSDARG00000055475	rps27.2	0.617468	6.71929	0.000166977	0.00194709	16	23788616	23800484	protein_coding	ribosomal protein S27, isoform 2 [Source:ZFIN;Acc:ZDB-GENE-040426-1735]	393738	47.0854	569	14.1704	mutant	1	FALSE
ENSDARG00000017740	sec63	-0.527371	6.27427	0.00016734	0.00194995	20	32501748	32521973	protein_coding	SEC63 homolog, protein translocation regulator [Source:ZFIN;Acc:ZDB-GENE-040718-328]	436861	42.2809	2480	14.1663	mutant	1	FALSE
ENSDARG00000079700	b3galt1a	-0.496806	3.89796	0.000167805	0.00195401	6	10140554	10168822	protein_coding	UDP-Gal:betaGlcNAc beta 1,3-galactosyltransferase, polypeptide 1a [Source:ZFIN;Acc:ZDB-GENE-120215-203]	559521	41.1594	2415	14.1611	mutant	1	FALSE
ENSDARG00000104480	hcn1	-0.421769	5.88028	0.000168174	0.00195693	21	10253976	10488379	protein_coding	hyperpolarization activated cyclic nucleotide-gated potassium channel 1 [Source:ZFIN;Acc:ZDB-GENE-110520-1]	100334297	53.4846	1019	14.157	mutant	1	FALSE
ENSDARG00000000730	slc6a22.1	0.654383	3.48003	0.000168381	0.00195797	6	41118910	41138855	protein_coding	solute carrier family 6 member 22, tandem duplicate 1 [Source:ZFIN;Acc:ZDB-GENE-030616-629]	368923	41.7935	2028	14.1546	mutant	1	FALSE
ENSDARG00000004726	trappc11	0.470816	4.69299	0.00016877	0.00196112	14	7320948	7375049	protein_coding	trafficking protein particle complex 11 [Source:ZFIN;Acc:ZDB-GENE-030131-1723]	323003	48.2696	3843	14.1503	mutant	1	FALSE
ENSDARG00000091579	si:ch211-66e2.5	0.802591	3.53176	0.000169419	0.00196729	3	46457450	46473737	protein_coding	si:ch211-66e2.5 [Source:ZFIN;Acc:ZDB-GENE-131121-180]	100150500	45.6976	1459	14.1431	mutant	1	FALSE
ENSDARG00000095719	si:dkey-222h21.2	-1.31905	0.651094	0.000169691	0.00196907	1	58353661	58357992	protein_coding	si:dkey-222h21.2 [Source:ZFIN;Acc:ZDB-GENE-081031-20]	794894	45.9564	3116	14.1401	mutant	1	TRUE
ENSDARG00000099256	pum1	0.483345	6.82142	0.000171215	0.00198538	19	43037657	43090728	protein_coding	pumilio RNA-binding family member 1 [Source:ZFIN;Acc:ZDB-GENE-030131-2074]	394176	55.8318	1345	14.1232	mutant	1	FALSE
ENSDARG00000012005	mob2b	0.703459	3.76784	0.000171727	0.00198993	18	49969568	50040161	protein_coding	MOB kinase activator 2b [Source:ZFIN;Acc:ZDB-GENE-060616-319]	724012	46.0359	3847	14.1176	mutant	1	FALSE
ENSDARG00000086425	prpf3	-0.540054	4.4698	0.00017276	0.0020005	16	9433738	9453591	protein_coding	PRP3 pre-mRNA processing factor 3 homolog (yeast) [Source:ZFIN;Acc:ZDB-GENE-040823-3]	403072	43.8981	801	14.1064	mutant	1	FALSE
ENSDARG00000054584	FO681288.1	1.27247	0.580519	0.000173313	0.00200551	18	48943875	48953002	protein_coding	zinc/cadmium resistance protein-like [Source:NCBI gene;Acc:100002134]	100002134	43.0262	3126	14.1003	mutant	1	TRUE
ENSDARG00000029234	stxbp5b	-0.393564	5.70077	0.000173725	0.00200889	17	7229384	7351488	protein_coding	syntaxin binding protein 5b (tomosyn) [Source:ZFIN;Acc:ZDB-GENE-090821-5]	571925	42.8914	7083	14.0959	mutant	1	FALSE
ENSDARG00000076223	SERP1	0.593903	4.18344	0.000174592	0.00201751	2	3502430	3509245	protein_coding	stress associated endoplasmic reticulum protein 1 [Source:HGNC Symbol;Acc:HGNC:10759]	436846	42.0938	917	14.0865	mutant	1	FALSE
ENSDARG00000017014	ywhae2	-0.407496	7.16574	0.000174767	0.00201813	7	72012397	72029683	protein_coding	tyrosine 3-monooxygenase/tryptophan 5-monooxygenase activation protein, epsilon polypeptide 2 [Source:ZFIN;Acc:ZDB-GENE-050306-44]	503763	36.0954	6915	14.0846	mutant	1	FALSE
ENSDARG00000069910	gtf2f2a	-0.479015	4.27022	0.000176099	0.0020321	1	34695373	34706903	protein_coding	general transcription factor IIF, polypeptide 2a [Source:ZFIN;Acc:ZDB-GENE-040625-131]	415217	43.2692	1072	14.0703	mutant	1	FALSE
ENSDARG00000054103	ripply1	0.840063	2.4443	0.000176524	0.00203559	21	37966933	37973819	protein_coding	ripply transcriptional repressor 1 [Source:ZFIN;Acc:ZDB-GENE-060113-1]	654446	42.8461	872	14.0658	mutant	1	FALSE
ENSDARG00000042980	cyp2p7	0.796598	2.4317	0.000177295	0.00204307	20	25568694	25615727	protein_coding	cytochrome P450, family 2, subfamily P, polypeptide 7 [Source:ZFIN;Acc:ZDB-GENE-041001-155]	100034406	41.1513	1755	14.0576	mutant	1	FALSE
ENSDARG00000005095	glcea	0.634233	3.8858	0.000177894	0.00204856	25	7918695	7925269	protein_coding	glucuronic acid epimerase a [Source:ZFIN;Acc:ZDB-GENE-040630-9]	405776	45.8417	2501	14.0513	mutant	1	FALSE
ENSDARG00000011027	fgfr1a	0.655911	4.97135	0.000178821	0.0020578	8	51430597	51524453	protein_coding	fibroblast growth factor receptor 1a [Source:ZFIN;Acc:ZDB-GENE-980526-255]	30705	48.2121	2406	14.0415	mutant	1	FALSE
ENSDARG00000079985	nrip2	-0.507139	6.24129	0.000179406	0.00206288	4	17572495	17629444	protein_coding	nuclear receptor interacting protein 2 [Source:ZFIN;Acc:ZDB-GENE-030131-9425]	565865	41.6825	3685	14.0354	mutant	1	FALSE
ENSDARG00000024895	fam50a	-0.44679	5.14516	0.00017951	0.00206288	23	33987382	34005304	protein_coding	family with sequence similarity 50 member A [Source:ZFIN;Acc:ZDB-GENE-050417-110]	550329	42.939	954	14.0343	mutant	1	FALSE
ENSDARG00000020187	GCA	0.475277	4.22475	0.000181068	0.00207802	6	13993500	14010554	protein_coding	grancalcin [Source:HGNC Symbol;Acc:HGNC:15990]	449543	43.4796	784	14.018	mutant	1	FALSE
ENSDARG00000102199	SIKE1	0.698558	3.41196	0.000181077	0.00207802	23	39755641	39772107	protein_coding	suppressor of IKBKE 1 [Source:HGNC Symbol;Acc:HGNC:26119]	449731	36.5367	4360	14.0179	mutant	1	FALSE
ENSDARG00000096687	rgs7b	-0.436154	4.40322	0.000181678	0.00208347	12	47573586	47601845	protein_coding	regulator of G protein signaling 7b [Source:ZFIN;Acc:ZDB-GENE-130531-78]	100535325	51.4747	1199	14.0117	mutant	1	FALSE
ENSDARG00000029107	ube2d1a	-0.942309	3.61286	0.00018311	0.00209845	17	21051022	21057674	protein_coding	ubiquitin-conjugating enzyme E2D 1a [Source:ZFIN;Acc:ZDB-GENE-040426-1609]	394085	41.115	718	13.9969	mutant	1	FALSE
ENSDARG00000087749	ccser2a	-0.416721	5.76734	0.000184175	0.0021092	17	26477611	26538075	protein_coding	coiled-coil serine-rich protein 2a [Source:ZFIN;Acc:ZDB-GENE-131121-492]	793969	46.2912	4417	13.986	mutant	1	FALSE
ENSDARG00000046019	snai1b	1.38458	1.00147	0.000184326	0.00210948	23	2502181	2513300	protein_coding	snail family zinc finger 1b [Source:ZFIN;Acc:ZDB-GENE-980526-514]	792194	45.4295	3993	13.9845	mutant	1	TRUE
ENSDARG00000040815	tsku	0.426986	4.02538	0.000184739	0.00211276	15	29343280	29354020	protein_coding	tsukushi small leucine rich proteoglycan homolog (Xenopus laevis) [Source:ZFIN;Acc:ZDB-GENE-030131-4683]	325958	40.5788	2333	13.9803	mutant	1	FALSE
ENSDARG00000042670	eps15l1a	-0.415512	6.39243	0.000184906	0.00211321	22	15912253	15957079	protein_coding	epidermal growth factor receptor pathway substrate 15-like 1a [Source:ZFIN;Acc:ZDB-GENE-060503-274]	568170	50.1274	2806	13.9786	mutant	1	FALSE
ENSDARG00000091813	si:dkey-21a6.5	1.10105	1.11093	0.000185158	0.00211463	17	43519290	43533095	protein_coding	si:dkey-21a6.5 [Source:ZFIN;Acc:ZDB-GENE-131121-257]	571530	44.7597	1498	13.976	mutant	1	TRUE
ENSDARG00000037229	denr	-0.793631	4.44938	0.00018599	0.00212268	10	44437080	44444714	protein_coding	density-regulated protein [Source:ZFIN;Acc:ZDB-GENE-040718-450]	436970	38.7503	2225	13.9676	mutant	1	FALSE
ENSDARG00000009783	slc49a4	0.64888	4.09134	0.000186319	0.00212499	9	37366973	37453128	protein_coding	solute carrier family 49 member 4 [Source:ZFIN;Acc:ZDB-GENE-040912-167]	447858	46.8495	3063	13.9643	mutant	1	FALSE
ENSDARG00000062171	olfml3b	0.909656	2.14727	0.000187051	0.00213187	11	24671676	24681292	protein_coding	olfactomedin-like 3b [Source:ZFIN;Acc:ZDB-GENE-050302-161]	562022	46.6883	1540	13.9569	mutant	1	FALSE
ENSDARG00000044090	zmpste24	0.520683	4.91939	0.000187421	0.00213367	17	24604373	24613061	protein_coding	zinc metallopeptidase, STE24 homolog [Source:ZFIN;Acc:ZDB-GENE-030131-6312]	334380	42.2483	2722	13.9532	mutant	1	FALSE
ENSDARG00000089340	rhobtb2b	-0.625357	5.11303	0.000187465	0.00213367	10	42678520	42716739	protein_coding	Rho related BTB domain containing 2b [Source:ZFIN;Acc:ZDB-GENE-071125-1]	565844	46.5059	3916	13.9527	mutant	1	FALSE
ENSDARG00000037260	toporsa	-0.580797	3.60133	0.000188029	0.00213863	1	26105141	26109961	protein_coding	topoisomerase I binding, arginine/serine-rich a [Source:ZFIN;Acc:ZDB-GENE-030131-6401]	324197	42.0533	2177	13.9471	mutant	1	FALSE
ENSDARG00000104409	tnk2b	-0.46286	4.03143	0.00018863	0.002144	2	4729155	4797512	protein_coding	tyrosine kinase, non-receptor, 2b [Source:ZFIN;Acc:ZDB-GENE-110411-165]	559119	48.6334	719	13.9411	mutant	1	FALSE
ENSDARG00000069106	fam89b	-0.594543	2.74011	0.000188791	0.00214436	10	26834985	26837173	protein_coding	family with sequence similarity 89 member B [Source:ZFIN;Acc:ZDB-GENE-091204-269]	100151239	48.8008	959	13.9395	mutant	1	FALSE
ENSDARG00000070083	atp5f1b	0.716015	7.67906	0.000189233	0.00214791	11	13207898	13213059	protein_coding	ATP synthase F1 subunit beta [Source:ZFIN;Acc:ZDB-GENE-030131-124]	554135	52.2508	1866	13.9351	mutant	1	FALSE
ENSDARG00000031161	nr1d4a	-0.971533	2.72643	0.00019057	0.00216161	23	35795759	35821521	protein_coding	nuclear receptor subfamily 1, group D, member 4a [Source:ZFIN;Acc:ZDB-GENE-080403-5]	563150	53.2791	1845	13.9219	mutant	1	FALSE
ENSDARG00000095921	si:ch1073-325m22.2	0.715019	4.83239	0.000191378	0.00216827	2	57268781	57287258	processed_transcript	si:ch1073-325m22.2 [Source:NCBI gene;Acc:100333135]	100333135	45.0304	493	13.9139	mutant	1	FALSE
ENSDARG00000012219	dpf2	-0.680602	3.12078	0.000191418	0.00216827	5	37744625	37757818	protein_coding	D4, zinc and double PHD fingers family 2 [Source:ZFIN;Acc:ZDB-GENE-041024-2]	474324	47.9185	524	13.9135	mutant	1	FALSE
ENSDARG00000057882	arpc3	0.742776	4.87016	0.000191959	0.00217293	21	17024002	17029464	protein_coding	actin related protein 2/3 complex, subunit 3 [Source:ZFIN;Acc:ZDB-GENE-040625-107]	415204	44.4444	828	13.9082	mutant	1	FALSE
ENSDARG00000093469	znf653	-0.667653	2.46576	0.000192134	0.00217343	3	14571813	14606118	protein_coding	zinc finger protein 653 [Source:ZFIN;Acc:ZDB-GENE-071116-3]	100329742	47.9131	1022	13.9065	mutant	1	FALSE
ENSDARG00000020107	usp2a	0.648268	5.61729	0.000192397	0.00217492	15	20900627	20939579	protein_coding	ubiquitin specific peptidase 2a [Source:ZFIN;Acc:ZDB-GENE-041212-59]	494031	50.9658	888	13.9039	mutant	1	FALSE
ENSDARG00000059963	polk	-0.808239	2.48457	0.000193324	0.00218391	5	45895613	45914457	protein_coding	polymerase (DNA directed) kappa [Source:ZFIN;Acc:ZDB-GENE-060526-137]	562749	46.6034	2738	13.8949	mutant	1	FALSE
ENSDARG00000102171	fnip1	0.604745	5.08115	0.000195072	0.00220217	21	45510448	45553237	protein_coding	folliculin interacting protein 1 [Source:ZFIN;Acc:ZDB-GENE-030131-3586]	324863	54.7658	3323	13.878	mutant	1	FALSE
ENSDARG00000017835	brf1a	-0.691042	3.30771	0.000196146	0.00221279	13	33368140	33449639	protein_coding	BRF1 RNA polymerase III transcription initiation factor subunit a [Source:ZFIN;Acc:ZDB-GENE-030131-6334]	334402	45.151	2007	13.8676	mutant	1	FALSE
ENSDARG00000042087	dmap1	-0.454322	4.23607	0.000196722	0.00221779	8	18354485	18367736	protein_coding	DNA methyltransferase 1 associated protein 1 [Source:ZFIN;Acc:ZDB-GENE-040426-748]	393225	43.6888	2912	13.8621	mutant	1	FALSE
ENSDARG00000014871	syngr3a	-0.437845	7.57989	0.000197582	0.00222503	3	40170216	40180201	protein_coding	synaptogyrin 3a [Source:ZFIN;Acc:ZDB-GENE-050522-541]	553617	41.5335	2817	13.8539	mutant	1	FALSE
ENSDARG00000040152	nek4	-0.563279	3.52136	0.000197632	0.00222503	11	3991911	4024087	protein_coding	NIMA-related kinase 4 [Source:ZFIN;Acc:ZDB-GENE-040426-1392]	393987	44.0739	4468	13.8535	mutant	1	FALSE
ENSDARG00000063352	inpp4aa	0.398166	5.68036	0.000198166	0.00222778	9	6997861	7068258	protein_coding	inositol polyphosphate-4-phosphatase type I Aa [Source:ZFIN;Acc:ZDB-GENE-060312-5]	664741	49.2016	2310	13.8484	mutant	1	FALSE
ENSDARG00000026028	ankrd44	0.530788	4.04964	0.000198276	0.00222778	9	32109911	32158288	protein_coding	ankyrin repeat domain 44 [Source:ZFIN;Acc:ZDB-GENE-070912-605]	561373	53.2511	3161	13.8473	mutant	1	FALSE
ENSDARG00000099139	fbxw5	0.491088	4.16776	0.000198278	0.00222778	5	54446262	54482245	protein_coding	F-box and WD repeat domain containing 5 [Source:ZFIN;Acc:ZDB-GENE-040426-2571]	406611	43.7258	3487	13.8473	mutant	1	FALSE
ENSDARG00000090727	celf5b	-0.599267	3.92311	0.000198681	0.0022308	2	53357953	53426522	protein_coding	cugbp, Elav-like family member 5b [Source:ZFIN;Acc:ZDB-GENE-070912-150]	101884815	55.3899	872	13.8435	mutant	1	FALSE
ENSDARG00000069843	kctd12.1	0.536008	3.97742	0.000199045	0.00223339	9	21843915	21845783	protein_coding	potassium channel tetramerisation domain containing 12.1 [Source:ZFIN;Acc:ZDB-GENE-030902-5]	373865	43.4457	1869	13.8401	mutant	1	FALSE
ENSDARG00000074759	ccar1	-0.682894	5.4855	0.000199653	0.0022387	13	18366299	18435086	protein_coding	cell division cycle and apoptosis regulator 1 [Source:ZFIN;Acc:ZDB-GENE-030131-146]	568087	50.5409	802	13.8343	mutant	1	FALSE
ENSDARG00000069100	aldh9a1a.1	0.59372	4.73836	0.000200119	0.00224241	8	21094884	21103522	protein_coding	aldehyde dehydrogenase 9 family, member A1a, tandem duplicate 1 [Source:ZFIN;Acc:ZDB-GENE-030131-1257]	100005587	46.7529	2054	13.83	mutant	1	FALSE
ENSDARG00000113474	CABZ01067151.1	-0.706705	1.95007	0.000201478	0.00225612	1	54154230	54158902	protein_coding	NULL	NA	45.3179	865	13.8172	mutant	1	FALSE
ENSDARG00000100294	zgc:113209	0.640244	3.34534	0.000201771	0.00225788	4	76416268	76425444	protein_coding	zgc:113209 [Source:ZFIN;Acc:ZDB-GENE-050410-8]	548342	44.5306	4900	13.8145	mutant	1	FALSE
ENSDARG00000105195	dnajc21	-0.567409	3.4783	0.000202467	0.00226415	21	11179914	11199366	protein_coding	DnaJ heat shock protein family (Hsp40) member C21 [Source:ZFIN;Acc:ZDB-GENE-030131-8928]	336984	46.1949	2247	13.808	mutant	1	FALSE
ENSDARG00000109202	BX324216.3	-0.711931	2.13397	0.000202757	0.00226587	22	10037276	10051551	protein_coding	si:ch211-222k6.1 [Source:NCBI gene;Acc:100034531]	c(100151570, 100034531)	36.393	4020	13.8054	mutant	1	FALSE
ENSDARG00000078902	rims1b	-0.565634	6.33095	0.000203453	0.00227212	1	31374751	31505144	protein_coding	regulating synaptic membrane exocytosis 1b [Source:ZFIN;Acc:ZDB-GENE-101223-4]	568486	51.1685	4065	13.7989	mutant	1	FALSE
ENSDARG00000037324	klhl17	0.595589	5.30091	0.000205536	0.00229384	23	23182037	23214599	protein_coding	kelch-like family member 17 [Source:ZFIN;Acc:ZDB-GENE-030131-8131]	336187	48.5129	1857	13.7798	mutant	1	FALSE
ENSDARG00000020057	bmpr2b	-0.420303	6.4304	0.000206123	0.00229885	9	12959760	13111163	protein_coding	bone morphogenetic protein receptor, type II b (serine/threonine kinase) [Source:ZFIN;Acc:ZDB-GENE-070618-2]	555655	53.0621	2311	13.7744	mutant	1	FALSE
ENSDARG00000017385	b9d2	1.08499	1.03389	0.000206462	0.00230109	21	21611867	21615651	protein_coding	B9 domain containing 2 [Source:ZFIN;Acc:ZDB-GENE-040718-90]	436667	47.1689	1016	13.7713	mutant	1	TRUE
ENSDARG00000013787	gucy1a1	0.493638	4.72744	0.000208538	0.00232107	1	25783801	25799051	protein_coding	guanylate cyclase 1 soluble subunit alpha 1 [Source:ZFIN;Acc:ZDB-GENE-050417-230]	550420	47.3048	2356	13.7525	mutant	1	FALSE
ENSDARG00000027099	psmc4	0.502785	5.7804	0.000208557	0.00232107	16	41794715	41805240	protein_coding	proteasome 26S subunit, ATPase 4 [Source:ZFIN;Acc:ZDB-GENE-030131-5083]	326884	44.5778	1084	13.7524	mutant	1	FALSE
ENSDARG00000097962	BX571762.2	1.13609	2.67804	0.000208673	0.00232107	15	16914731	16920987	lincRNA	NULL	NA	42.8249	885	13.7513	mutant	1	TRUE
ENSDARG00000053493	aldh1a2	0.731124	4.35518	0.000209052	0.00232374	7	30326184	30367650	protein_coding	aldehyde dehydrogenase 1 family, member A2 [Source:ZFIN;Acc:ZDB-GENE-011010-3]	116713	46.0137	1976	13.7479	mutant	1	FALSE
ENSDARG00000008784	prpf4ba	-0.594495	6.17946	0.000210121	0.00233406	2	32812402	32826108	protein_coding	pre-mRNA processing factor 4Ba [Source:ZFIN;Acc:ZDB-GENE-040426-947]	393182	47.5361	3014	13.7383	mutant	1	FALSE
ENSDARG00000019498	cry5	0.802735	3.11112	0.000211066	0.00234299	10	39264802	39283883	protein_coding	cryptochrome circadian regulator 5 [Source:ZFIN;Acc:ZDB-GENE-010426-8]	83776	41.053	4169	13.7299	mutant	1	FALSE
ENSDARG00000113801	LO017872.1	-0.733824	1.69811	0.000212804	0.00236071	16	54166932	54187486	protein_coding	pituitary tumor-transforming gene 1 protein-interacting protein-like [Source:NCBI gene;Acc:101886260]	101886260	46.2654	690	13.7145	mutant	1	FALSE
ENSDARG00000094602	si:dkey-7n6.2	0.75721	3.76931	0.000214	0.00237239	24	22759451	22769996	protein_coding	si:dkey-7n6.2 [Source:ZFIN;Acc:ZDB-GENE-091204-262]	555852	41.9878	1479	13.704	mutant	1	FALSE
ENSDARG00000040085	ccsapb	-0.602796	3.55062	0.000214314	0.0023743	13	24287093	24294103	protein_coding	centriole, cilia and spindle-associated protein b [Source:ZFIN;Acc:ZDB-GENE-081107-51]	100003801	41.1513	1520	13.7012	mutant	1	FALSE
ENSDARG00000026988	tbc1d22b	-0.70253	3.46617	0.000214976	0.00238005	8	10339869	10449671	protein_coding	TBC1 domain family, member 22B [Source:ZFIN;Acc:ZDB-GENE-091118-28]	557377	48.9385	1301	13.6954	mutant	1	FALSE
ENSDARG00000100515	dusp1	0.697816	2.6891	0.000216627	0.00239673	14	15760253	15763648	protein_coding	dual specificity phosphatase 1 [Source:ZFIN;Acc:ZDB-GENE-040426-2018]	406340	44.5622	715	13.6811	mutant	1	FALSE
ENSDARG00000012688	eif1b	0.522865	7.4821	0.000217577	0.00240563	19	5418006	5421610	protein_coding	eukaryotic translation initiation factor 1B [Source:ZFIN;Acc:ZDB-GENE-030131-956]	322237	45.1296	940	13.6729	mutant	1	FALSE
ENSDARG00000069485	spryd7b	0.43538	4.54182	0.00021909	0.00242076	9	29636620	29643628	protein_coding	SPRY domain containing 7b [Source:ZFIN;Acc:ZDB-GENE-040426-1634]	393498	40.9422	1783	13.6598	mutant	1	FALSE
ENSDARG00000096770	CU571074.1	0.820704	5.27383	0.000219464	0.00242328	20	46957091	46959768	lincRNA	NULL	NA	36.2957	2678	13.6566	mutant	1	FALSE
ENSDARG00000013732	vta1	-0.720134	4.38092	0.000219712	0.00242351	20	37300296	37379578	protein_coding	vesicle (multivesicular body) trafficking 1 [Source:ZFIN;Acc:ZDB-GENE-040426-2154]	406414	39.4147	3212	13.6545	mutant	1	FALSE
ENSDARG00000011740	u2af2b	-0.417819	5.96007	0.000219776	0.00242351	19	10299002	10324573	protein_coding	U2 small nuclear RNA auxiliary factor 2b [Source:ZFIN;Acc:ZDB-GENE-040426-1881]	402989	46.5449	847	13.654	mutant	1	FALSE
ENSDARG00000090973	si:dkey-264d12.1	-0.863793	2.09267	0.00022151	0.00243976	11	40032790	40072301	protein_coding	si:dkey-264d12.1 [Source:ZFIN;Acc:ZDB-GENE-141215-69]	561649	47.3684	1615	13.6392	mutant	1	FALSE
ENSDARG00000036473	snapc2	-1.65672	1.80189	0.000221543	0.00243976	7	26116103	26125092	protein_coding	small nuclear RNA activating complex, polypeptide 2 [Source:ZFIN;Acc:ZDB-GENE-120328-2]	566292	42.6623	1833	13.6389	mutant	1	TRUE
ENSDARG00000039041	sfrp5	0.818679	3.63573	0.000221726	0.00244016	13	39911551	39947335	protein_coding	secreted frizzled-related protein 5 [Source:ZFIN;Acc:ZDB-GENE-011108-2]	117510	44.585	1976	13.6374	mutant	1	FALSE
ENSDARG00000104959	dnajc17	-0.965404	1.54758	0.000222288	0.00244473	17	1074503	1174960	protein_coding	DnaJ (Hsp40) homolog, subfamily C, member 17 [Source:ZFIN;Acc:ZDB-GENE-040426-894]	393216	46.7341	1087	13.6326	mutant	1	FALSE
ENSDARG00000070575	fam131bb	-0.399278	6.16058	0.000222563	0.00244613	16	17389116	17467462	protein_coding	family with sequence similarity 131 member Bb [Source:ZFIN;Acc:ZDB-GENE-100922-12]	556725	44.1439	1571	13.6303	mutant	1	FALSE
ENSDARG00000097057	fxyd6l	0.942598	2.17688	0.000224532	0.00246615	16	24601140	24642815	protein_coding	FXYD domain containing ion transport regulator 6 like [Source:ZFIN;Acc:ZDB-GENE-071205-8]	566443	39.2739	494	13.6138	mutant	1	FALSE
ENSDARG00000009553	gng3	-0.426933	7.97065	0.000226133	0.00248209	21	26697536	26707052	protein_coding	guanine nucleotide binding protein (G protein), gamma 3 [Source:ZFIN;Acc:ZDB-GENE-010705-1]	114462	41.1765	1258	13.6004	mutant	1	FALSE
ENSDARG00000042357	cldnk	0.758266	5.37602	0.000227562	0.00249613	3	50123507	50127668	protein_coding	claudin k [Source:ZFIN;Acc:ZDB-GENE-040801-201]	445070	48.3202	1206	13.5886	mutant	1	FALSE
ENSDARG00000006773	elovl4a	-0.357311	6.04176	0.000228276	0.00250231	16	5156420	5167280	protein_coding	ELOVL fatty acid elongase 4a [Source:ZFIN;Acc:ZDB-GENE-040426-1767]	393769	44.291	2172	13.5827	mutant	1	FALSE
ENSDARG00000063466	isy1	-0.742305	3.69474	0.000228978	0.00250836	11	474433	486532	protein_coding	ISY1 splicing factor homolog [Source:ZFIN;Acc:ZDB-GENE-030131-5864]	570205	39.904	1875	13.577	mutant	1	FALSE
ENSDARG00000100708	jakmip3	-0.430124	4.91291	0.000230887	0.00252761	12	41631521	41684729	protein_coding	Janus kinase and microtubule interacting protein 3 [Source:ZFIN;Acc:ZDB-GENE-100914-6]	100334213	44.3743	3451	13.5614	mutant	1	FALSE
ENSDARG00000034785	dachb	-0.567583	3.56444	0.000231121	0.0025285	1	10378706	10496809	protein_coding	dachshund b [Source:ZFIN;Acc:ZDB-GENE-020402-4]	192122	48.1194	1326	13.5595	mutant	1	FALSE
ENSDARG00000068995	h2afx1	0.643962	6.60498	0.000233116	0.00254845	10	29816681	29817589	protein_coding	H2A histone family member X1 [Source:ZFIN;Acc:ZDB-GENE-041010-42]	449794	48.5149	909	13.5433	mutant	1	FALSE
ENSDARG00000076526	gar1	0.827727	2.58029	0.00023325	0.00254845	14	43603993	43616572	protein_coding	GAR1 homolog, ribonucleoprotein [Source:ZFIN;Acc:ZDB-GENE-040426-893]	393950	40.0341	2348	13.5423	mutant	1	FALSE
ENSDARG00000020031	cldn11a	0.887357	2.9222	0.00023377	0.00255245	2	25997426	26001173	protein_coding	claudin 11a [Source:ZFIN;Acc:ZDB-GENE-040718-369]	436897	43.0851	1316	13.5381	mutant	1	FALSE
ENSDARG00000060361	cep104	-0.609235	4.35024	0.000234927	0.0025634	8	22297813	22326744	protein_coding	centrosomal protein 104 [Source:ZFIN;Acc:ZDB-GENE-060503-195]	560451	46.9668	1831	13.5288	mutant	1	FALSE
ENSDARG00000012306	syt13	-0.673052	6.28961	0.000237496	0.00258973	7	38685654	38737718	protein_coding	synaptotagmin XIII [Source:ZFIN;Acc:ZDB-GENE-050417-135]	550345	38.4858	508	13.5084	mutant	1	FALSE
ENSDARG00000020871	ptprz1b	-0.433636	7.04576	0.000238023	0.00259242	4	4834085	4926061	protein_coding	protein tyrosine phosphatase receptor type Z1b [Source:ZFIN;Acc:ZDB-GENE-050506-100]	553019	49.4467	1535	13.5043	mutant	1	FALSE
ENSDARG00000059015	lim2.2	-0.760146	2.24388	0.000238161	0.00259242	22	3223489	3232634	protein_coding	lens intrinsic membrane protein 2.2 [Source:ZFIN;Acc:ZDB-GENE-060124-1]	572341	49.0179	560	13.5032	mutant	1	FALSE
ENSDARG00000059923	slc25a47a	-0.735107	3.30693	0.000238283	0.00259242	20	53628534	53641863	protein_coding	solute carrier family 25 member 47a [Source:ZFIN;Acc:ZDB-GENE-060616-266]	724009	40.323	2137	13.5022	mutant	1	FALSE
ENSDARG00000037675	npm1b	-0.694186	4.34934	0.00023845	0.00259242	14	5588029	5642461	protein_coding	nucleophosmin 1b [Source:ZFIN;Acc:ZDB-GENE-080723-7]	553507	35.7209	2164	13.5009	mutant	1	FALSE
ENSDARG00000015946	slc44a1a	0.941547	1.31693	0.000238521	0.00259242	1	52632856	52652163	protein_coding	solute carrier family 44 member 1a [Source:ZFIN;Acc:ZDB-GENE-050417-204]	100333377	49.7586	2486	13.5003	mutant	1	FALSE
ENSDARG00000104500	fyco1a	-0.468718	4.79727	0.000238717	0.00259285	23	39963599	40043212	protein_coding	FYVE and coiled-coil domain containing 1a [Source:ZFIN;Acc:ZDB-GENE-110411-276]	565649	47.7395	2610	13.4988	mutant	1	FALSE
ENSDARG00000008637	mttp	1.48261	0.295117	0.000239506	0.00259972	1	12105901	12126625	protein_coding	microsomal triglyceride transfer protein [Source:ZFIN;Acc:ZDB-GENE-040419-2]	406207	43.4965	2414	13.4926	mutant	1	TRUE
ENSDARG00000003519	aprt	1.26191	1.47826	0.000240388	0.0026052	7	55530532	55539805	protein_coding	adenine phosphoribosyltransferase [Source:ZFIN;Acc:ZDB-GENE-040426-1492]	393641	39.4104	2485	13.4857	mutant	1	TRUE
ENSDARG00000016181	trim33	-0.498296	6.08627	0.000240442	0.0026052	8	10956468	11004739	protein_coding	tripartite motif containing 33 [Source:ZFIN;Acc:ZDB-GENE-030131-2773]	324053	49.7544	3480	13.4853	mutant	1	FALSE
ENSDARG00000095288	rusc2	-0.451262	8.20791	0.00024048	0.0026052	5	19309877	19331482	protein_coding	RUN and SH3 domain containing 2 [Source:ZFIN;Acc:ZDB-GENE-060526-131]	556081	42.758	5535	13.485	mutant	1	FALSE
ENSDARG00000043046	fbxl5	0.739131	4.78117	0.000241876	0.00261862	23	45869010	45885777	protein_coding	F-box and leucine-rich repeat protein 5 [Source:ZFIN;Acc:ZDB-GENE-030131-900]	322181	50.2612	3446	13.4741	mutant	1	FALSE
ENSDARG00000036670	aplnrb	0.593714	3.33121	0.000242193	0.00262035	10	8629275	8631361	protein_coding	apelin receptor b [Source:ZFIN;Acc:ZDB-GENE-050913-90]	565492	50.9823	2087	13.4717	mutant	1	FALSE
ENSDARG00000018619	cers4b	-0.606677	4.00412	0.000242648	0.00262354	2	56356652	56387041	protein_coding	ceramide synthase 4b [Source:ZFIN;Acc:ZDB-GENE-110719-2]	100330155	52.8191	940	13.4681	mutant	1	FALSE
ENSDARG00000052072	dnajb9a	-0.887686	3.03901	0.000242803	0.00262354	25	20264117	20268027	protein_coding	DnaJ heat shock protein family (Hsp40) member B9a [Source:ZFIN;Acc:ZDB-GENE-050626-115]	574005	47.4747	693	13.4669	mutant	1	FALSE
ENSDARG00000029838	si:dkey-23a13.11	-0.979577	2.75522	0.000243006	0.00262402	7	5920665	5942776	protein_coding	si:dkey-23a13.11 [Source:ZFIN;Acc:ZDB-GENE-160113-14]	100006263	44.484	2806	13.4654	mutant	1	FALSE
ENSDARG00000060944	rnf217	-0.689899	2.54129	0.000243659	0.00262785	20	39749448	39789846	protein_coding	ring finger protein 217 [Source:ZFIN;Acc:ZDB-GENE-060503-400]	567287	43.9765	2232	13.4603	mutant	1	FALSE
ENSDARG00000090673	si:ch1073-104i17.1	-0.96469	1.90301	0.000243676	0.00262785	22	4947923	4957762	protein_coding	si:ch1073-104i17.1 [Source:ZFIN;Acc:ZDB-GENE-091204-443]	NA	46.7626	1251	13.4602	mutant	1	FALSE
ENSDARG00000039325	pmepa1	-0.983407	1.17674	0.00024502	0.00264064	6	60076456	60104628	protein_coding	prostate transmembrane protein, androgen induced 1 [Source:ZFIN;Acc:ZDB-GENE-040718-320]	436853	58.174	472	13.4499	mutant	1	FALSE
ENSDARG00000090462	mrpl20	1.33087	0.697535	0.000245374	0.00264273	22	9165	10826	protein_coding	mitochondrial ribosomal protein L20 [Source:ZFIN;Acc:ZDB-GENE-030131-5299]	751640	57.2308	650	13.4472	mutant	1	TRUE
ENSDARG00000009870	mapk8b	-0.429387	5.21968	0.000246114	0.00264898	12	2505519	2522487	protein_coding	mitogen-activated protein kinase 8b [Source:ZFIN;Acc:ZDB-GENE-010202-1]	65236	47.8636	1158	13.4415	mutant	1	FALSE
ENSDARG00000021193	coro1cb	0.438434	6.20692	0.000246339	0.0026497	5	31880586	31904562	protein_coding	coronin, actin binding protein, 1Cb [Source:ZFIN;Acc:ZDB-GENE-030131-418]	562849	43.2348	1916	13.4398	mutant	1	FALSE
ENSDARG00000071018	ptena	-0.421999	7.48505	0.000246773	0.00265265	17	23650569	23674495	protein_coding	phosphatase and tensin homolog A [Source:ZFIN;Acc:ZDB-GENE-030131-3776]	794088	48.2611	1484	13.4365	mutant	1	FALSE
ENSDARG00000086126	trim33l	-1.04062	1.79471	0.000247302	0.00265662	16	28764017	28790417	protein_coding	tripartite motif containing 33, like [Source:ZFIN;Acc:ZDB-GENE-030131-5695]	327484	44.4819	4150	13.4325	mutant	1	TRUE
ENSDARG00000078604	tbc1d10b	-0.509163	7.08809	0.000247651	0.00265865	3	32789605	32811362	protein_coding	TBC1 domain family, member 10b [Source:ZFIN;Acc:ZDB-GENE-030131-7754]	556457	47.3827	3133	13.4299	mutant	1	FALSE
ENSDARG00000095675	ccdc141	-0.6376	3.69852	0.000247853	0.00265911	9	43074531	43142677	protein_coding	coiled-coil domain containing 141 [Source:ZFIN;Acc:ZDB-GENE-081104-472]	553274	44.8327	808	13.4283	mutant	1	FALSE
ENSDARG00000035549	uprt	-0.476858	4.67536	0.000248865	0.00266824	5	23107804	23118290	protein_coding	uracil phosphoribosyltransferase (FUR1) homolog (S. cerevisiae) [Source:ZFIN;Acc:ZDB-GENE-040426-2411]	404623	48.7324	888	13.4207	mutant	1	FALSE
ENSDARG00000098108	dusp2	1.50176	1.86766	0.000251874	0.00269877	8	40628926	40633991	protein_coding	dual specificity phosphatase 2 [Source:ZFIN;Acc:ZDB-GENE-040801-188]	445057	40.3579	3241	13.3981	mutant	1	TRUE
ENSDARG00000088343	prrt4	-0.585714	3.37749	0.000252088	0.00269932	18	8845376	8857137	protein_coding	proline-rich transmembrane protein 4 [Source:ZFIN;Acc:ZDB-GENE-140106-210]	101886739	47.7995	3272	13.3965	mutant	1	FALSE
ENSDARG00000075956	faxca	0.647728	5.50745	0.000252405	0.00270098	4	5750854	5764255	protein_coding	failed axon connections homolog, metaxin like GST domain containing a [Source:ZFIN;Acc:ZDB-GENE-100422-7]	797483	50.6002	2166	13.3942	mutant	1	FALSE
ENSDARG00000030006	slc6a7	1.07155	1.15341	0.000253345	0.00270929	21	30794351	30830901	protein_coding	solute carrier family 6 member 7 [Source:ZFIN;Acc:ZDB-GENE-070112-1492]	562050	45.7611	4329	13.3872	mutant	1	TRUE
ENSDARG00000078195	fhit	0.80689	2.08237	0.000254176	0.00271643	6	54078703	54080052	protein_coding	fragile histidine triad diadenosine triphosphatase [Source:ZFIN;Acc:ZDB-GENE-040426-1703]	393713	37.8519	1350	13.3811	mutant	1	FALSE
ENSDARG00000053979	chmp2a	-0.382648	5.60354	0.000254633	0.00271958	12	27027311	27031060	protein_coding	charged multivesicular body protein 2A [Source:ZFIN;Acc:ZDB-GENE-040426-2922]	798901	39.5867	757	13.3777	mutant	1	FALSE
ENSDARG00000101812	zgc:114120	-0.773815	4.60398	0.000255386	0.00272586	24	36452924	36524504	protein_coding	zgc:114120 [Source:ZFIN;Acc:ZDB-GENE-050913-55]	619267	52.7357	553	13.3722	mutant	1	FALSE
ENSDARG00000037012	slc3a2b	0.507399	5.16271	0.000256768	0.00273886	21	26720803	26725478	protein_coding	solute carrier family 3 member 2b [Source:ZFIN;Acc:ZDB-GENE-040122-2]	399488	43.3257	2195	13.362	mutant	1	FALSE
ENSDARG00000019396	rergla	0.807925	3.80781	0.000257194	0.00274126	4	12381735	12388535	protein_coding	RERG/RAS-like a [Source:ZFIN;Acc:ZDB-GENE-040718-198]	436767	38.4	1875	13.3589	mutant	1	FALSE
ENSDARG00000097543	cbx6b	-0.637691	4.60041	0.000257323	0.00274126	3	24458204	24464794	protein_coding	chromobox homolog 6b [Source:ZFIN;Acc:ZDB-GENE-110613-1]	NA	49.7846	1184	13.358	mutant	1	FALSE
ENSDARG00000011555	spag7	-0.495756	5.67307	0.000259244	0.00275996	5	68059924	68074592	protein_coding	sperm associated antigen 7 [Source:ZFIN;Acc:ZDB-GENE-040426-1632]	394100	37.881	4757	13.3441	mutant	1	FALSE
ENSDARG00000077372	tfr1b	0.749664	5.59915	0.000259996	0.00276573	24	26017094	26031204	protein_coding	transferrin receptor 1b [Source:ZFIN;Acc:ZDB-GENE-041220-2]	494478	43.6552	3097	13.3386	mutant	1	FALSE
ENSDARG00000051857	tes	0.916144	1.75008	0.000260146	0.00276573	25	18475032	18496410	protein_coding	testis derived transcript (3 LIM domains) [Source:ZFIN;Acc:ZDB-GENE-040718-59]	403032	51.3105	1488	13.3375	mutant	1	FALSE
ENSDARG00000102258	si:dkey-1b17.1	-1.55735	0.192981	0.000260284	0.00276573	22	1630686	1633473	protein_coding	si:dkey-1b17.1 [Source:ZFIN;Acc:ZDB-GENE-050208-688]	NA	45.0637	314	13.3365	mutant	1	TRUE
ENSDARG00000012871	npepl1	0.604876	4.48546	0.000261482	0.00277668	6	49742164	49760876	protein_coding	aminopeptidase like 1 [Source:ZFIN;Acc:ZDB-GENE-050417-177]	550383	50.6612	2193	13.3279	mutant	1	FALSE
ENSDARG00000058585	chst2b	0.474386	4.72603	0.000261736	0.00277761	24	5784264	5786759	protein_coding	carbohydrate (N-acetylglucosamine-6-O) sulfotransferase 2b [Source:ZFIN;Acc:ZDB-GENE-060720-33]	100006249	45.1122	2496	13.3261	mutant	1	FALSE
ENSDARG00000043854	ppil4	-0.4996	4.47164	0.000262056	0.00277923	20	2982381	3004126	protein_coding	peptidylprolyl isomerase (cyclophilin)-like 4 [Source:ZFIN;Acc:ZDB-GENE-030131-6251]	554886	45.3397	2532	13.3238	mutant	1	FALSE
ENSDARG00000061951	golgb1	-0.365418	7.32853	0.000263269	0.00279032	4	22312856	22338906	protein_coding	golgin B1 [Source:ZFIN;Acc:ZDB-GENE-030429-9]	566353	44.0463	10968	13.3152	mutant	1	FALSE
ENSDARG00000019353	sparc	0.512414	5.82438	0.000263444	0.00279039	14	25937948	25956860	protein_coding	secreted protein, acidic, cysteine-rich (osteonectin) [Source:ZFIN;Acc:ZDB-GENE-030131-9]	321357	45.027	836	13.3139	mutant	1	FALSE
ENSDARG00000104682	tpm2	-0.45613	5.33477	0.000263796	0.00279169	10	6318227	6375394	protein_coding	tropomyosin 2 (beta) [Source:ZFIN;Acc:ZDB-GENE-040625-114]	415209	42.8377	1084	13.3114	mutant	1	FALSE
ENSDARG00000098785	glrx3	0.51614	4.96126	0.000263902	0.00279169	12	42369566	42397002	protein_coding	glutaredoxin 3 [Source:ZFIN;Acc:ZDB-GENE-041010-22]	449777	48.404	956	13.3107	mutant	1	FALSE
ENSDARG00000010936	abcb4	0.52802	5.05189	0.0002644	0.00279519	16	28629242	28658341	protein_coding	ATP-binding cassette, sub-family B (MDR/TAP), member 4 [Source:ZFIN;Acc:ZDB-GENE-080204-52]	100136865	48.7847	4032	13.3071	mutant	1	FALSE
ENSDARG00000015829	mov10a	-0.573848	3.42963	0.000264917	0.00279887	6	48348415	48376245	protein_coding	Mov10 RISC complex RNA helicase a [Source:ZFIN;Acc:ZDB-GENE-091230-8]	566858	47.1581	2015	13.3035	mutant	1	FALSE
ENSDARG00000019223	arglu1a	-0.887391	7.85402	0.000265199	0.00280007	9	26086135	26096626	protein_coding	arginine and glutamate rich 1a [Source:ZFIN;Acc:ZDB-GENE-040426-2914]	406834	41.827	3509	13.3015	mutant	1	FALSE
ENSDARG00000011166	cahz	0.46798	5.50226	0.000265635	0.00280289	2	29477383	29485408	protein_coding	carbonic anhydrase [Source:ZFIN;Acc:ZDB-GENE-980526-39]	30331	43.9158	1734	13.2984	mutant	1	FALSE
ENSDARG00000097086	si:dkey-172k15.4	-0.770133	3.03815	0.000266226	0.00280735	4	77218965	77228234	protein_coding	si:dkey-172k15.4 [Source:ZFIN;Acc:ZDB-GENE-131127-210]	110437822	40.205	3170	13.2942	mutant	1	FALSE
ENSDARG00000076574	si:ch73-160i9.3	-0.782694	1.76288	0.000266621	0.00280844	19	10485847	10500555	protein_coding	si:ch73-160i9.3 [Source:ZFIN;Acc:ZDB-GENE-141212-252]	793188	41.7703	1413	13.2914	mutant	1	FALSE
ENSDARG00000117637	CABZ01005379.1	-1.07717	1.07092	0.000266667	0.00280844	19	47838603	47843652	lincRNA	NULL	NA	38.1166	2453	13.2911	mutant	1	TRUE
ENSDARG00000040009	palld	-0.481251	3.85309	0.000268017	0.00282088	20	23498255	23649028	protein_coding	palladin, cytoskeletal associated protein [Source:ZFIN;Acc:ZDB-GENE-041014-252]	557660	52.3023	2425	13.2816	mutant	1	FALSE
ENSDARG00000014591	ilf2	0.569909	5.28257	0.000269058	0.0028289	19	37501652	37508571	protein_coding	interleukin enhancer binding factor 2 [Source:ZFIN;Acc:ZDB-GENE-040426-2345]	406517	47.8846	1560	13.2744	mutant	1	FALSE
ENSDARG00000034896	ldb2b	-0.589465	5.56551	0.000269119	0.0028289	1	22805398	22834824	protein_coding	LIM domain binding 2b [Source:ZFIN;Acc:ZDB-GENE-990415-137]	30578	40.8208	4581	13.274	mutant	1	FALSE
ENSDARG00000097491	ugt1b1	0.888198	1.53206	0.000269837	0.00283465	11	30321116	30329055	protein_coding	UDP glucuronosyltransferase 1 family, polypeptide B1 [Source:ZFIN;Acc:ZDB-GENE-080227-10]	558508	47.6427	1411	13.269	mutant	1	FALSE
ENSDARG00000018399	rps6kb1a	0.730981	2.68234	0.000270054	0.00283486	10	28172344	28193642	protein_coding	ribosomal protein S6 kinase b, polypeptide 1a [Source:ZFIN;Acc:ZDB-GENE-091113-52]	562242	47.9055	1862	13.2675	mutant	1	FALSE
ENSDARG00000034187	calm3a	0.424448	8.28492	0.000270197	0.00283486	20	16743056	16775258	protein_coding	calmodulin 3a (phosphorylase kinase, delta) [Source:ZFIN;Acc:ZDB-GENE-030131-5590]	368217	45.1629	982	13.2665	mutant	1	FALSE
ENSDARG00000059774	dub	-1.27683	1.36043	0.000270691	0.00283825	21	22917221	22951646	protein_coding	duboraya [Source:ZFIN;Acc:ZDB-GENE-060825-81]	566846	47.462	995	13.263	mutant	1	TRUE
ENSDARG00000017844	copz1	0.537193	4.06909	0.000271238	0.00284219	23	36340520	36354106	protein_coding	coatomer protein complex, subunit zeta 1 [Source:ZFIN;Acc:ZDB-GENE-000406-6]	57970	43.8976	1016	13.2592	mutant	1	FALSE
ENSDARG00000103129	nid1b	0.799237	3.10853	0.000271579	0.00284397	11	44548209	44603789	protein_coding	nidogen 1b [Source:ZFIN;Acc:ZDB-GENE-070802-3]	NA	46.5223	6212	13.2569	mutant	1	FALSE
ENSDARG00000076988	znf839	-0.469698	6.01202	0.000272588	0.00285178	17	31623356	31639845	protein_coding	zinc finger protein 839 [Source:ZFIN;Acc:ZDB-GENE-030131-4936]	566882	47.1225	4066	13.2499	mutant	1	FALSE
ENSDARG00000052037	trim35-1	-0.963031	1.51178	0.000272667	0.00285178	1	58039551	58049515	protein_coding	tripartite motif containing 35-1 [Source:ZFIN;Acc:ZDB-GENE-050522-17]	553197	43.1557	3397	13.2494	mutant	1	FALSE
ENSDARG00000117411	CT997819.3	-0.580816	3.93232	0.000273508	0.00285877	23	42626534	42643126	lincRNA	uncharacterized LOC101887009 [Source:NCBI gene;Acc:101887009]	101887009	42.136	5309	13.2436	mutant	1	FALSE
ENSDARG00000011665	aldoaa	0.608227	7.76346	0.000273907	0.00286115	3	39566999	39577052	protein_coding	aldolase a, fructose-bisphosphate, a [Source:ZFIN;Acc:ZDB-GENE-030131-8369]	336425	51.855	1180	13.2409	mutant	1	FALSE
ENSDARG00000011785	tbx6	-1.14333	1.91651	0.000274777	0.00286844	12	3912544	3923070	protein_coding	T-box transcription factor 6 [Source:ZFIN;Acc:ZDB-GENE-020416-5]	192294	48.0485	3049	13.235	mutant	1	TRUE
ENSDARG00000069157	tmem135	0.560301	3.38873	0.000275294	0.00287204	10	25312337	25328814	protein_coding	transmembrane protein 135 [Source:ZFIN;Acc:ZDB-GENE-070424-70]	568244	42.8873	2369	13.2314	mutant	1	FALSE
ENSDARG00000090871	si:dkey-210j14.4	-0.793606	3.32281	0.000275629	0.00287372	3	52667699	52674118	protein_coding	si:dkey-210j14.4 [Source:ZFIN;Acc:ZDB-GENE-131121-333]	NA	41.9611	1132	13.2292	mutant	1	FALSE
ENSDARG00000034693	mysm1	-0.515325	3.56549	0.000276924	0.00288368	20	9093366	9123296	protein_coding	Myb-like, SWIRM and MPN domains 1 [Source:ZFIN;Acc:ZDB-GENE-041014-28]	561225	41.9992	5212	13.2204	mutant	1	FALSE
ENSDARG00000088307	mrtfba	-0.50071	6.27892	0.00027693	0.00288368	12	19976400	20045101	protein_coding	myocardin related transcription factor Ba [Source:ZFIN;Acc:ZDB-GENE-130531-36]	793956	50.0726	4134	13.2203	mutant	1	FALSE
ENSDARG00000070124	ptpn23a	-0.650727	6.47004	0.000277478	0.00288757	16	41112346	41131578	protein_coding	protein tyrosine phosphatase, non-receptor type 23, a [Source:ZFIN;Acc:ZDB-GENE-100921-24]	100007322	48.6827	6738	13.2166	mutant	1	FALSE
ENSDARG00000075830	syt3	-0.415703	6.83973	0.000278564	0.00289566	3	30515365	30625219	protein_coding	synaptotagmin III [Source:ZFIN;Acc:ZDB-GENE-090601-1]	100000615	52.4819	1541	13.2093	mutant	1	FALSE
ENSDARG00000063153	bcl11ab	-0.604657	3.56786	0.000278641	0.00289566	6	6491013	6541519	protein_coding	BAF chromatin remodeling complex subunit BCL11A b [Source:ZFIN;Acc:ZDB-GENE-061009-4]	566491	52.476	2605	13.2088	mutant	1	FALSE
ENSDARG00000063062	ubn2a	-0.5293	4.89998	0.000278777	0.00289566	6	7659576	7686594	protein_coding	ubinuclein 2a [Source:ZFIN;Acc:ZDB-GENE-070112-612]	555525	51.6258	4506	13.2079	mutant	1	FALSE
ENSDARG00000036577	atp6v0cb	0.616657	7.35687	0.000280768	0.00291275	24	39158283	39175750	protein_coding	ATPase H+ transporting V0 subunit cb [Source:ZFIN;Acc:ZDB-GENE-030131-4127]	325402	42.1473	1751	13.1945	mutant	1	FALSE
ENSDARG00000034013	rgmd	0.493579	3.36624	0.000280773	0.00291275	22	19640309	19646421	protein_coding	RGM domain family, member D [Source:ZFIN;Acc:ZDB-GENE-030131-561]	321842	47.9408	2028	13.1945	mutant	1	FALSE
ENSDARG00000033993	slc19a1	0.66534	2.57371	0.000281365	0.00291708	6	20647155	20670145	protein_coding	solute carrier family 19 member 1 [Source:ZFIN;Acc:ZDB-GENE-110401-1]	497434	42.419	2161	13.1905	mutant	1	FALSE
ENSDARG00000071015	pbxip1a	-0.364661	7.31735	0.00028266	0.00292868	19	7549854	7567229	protein_coding	pre-B-cell leukemia homeobox interacting protein 1a [Source:ZFIN;Acc:ZDB-GENE-060503-871]	563463	47.8862	2226	13.1819	mutant	1	FALSE
ENSDARG00000077013	znf280d	-0.43333	4.91604	0.000282874	0.00292907	7	52712807	52751563	protein_coding	zinc finger protein 280D [Source:ZFIN;Acc:ZDB-GENE-030131-2260]	556610	43.4973	3371	13.1805	mutant	1	FALSE
ENSDARG00000054259	nat10	-0.723073	4.53195	0.000284033	0.00293925	18	38213778	38245062	protein_coding	N-acetyltransferase 10 [Source:ZFIN;Acc:ZDB-GENE-040426-1543]	393617	43.441	3341	13.1729	mutant	1	FALSE
ENSDARG00000057276	iqca1	-1.09464	3.12643	0.000284904	0.00294643	6	15762647	15893049	protein_coding	IQ motif containing with AAA domain 1 [Source:ZFIN;Acc:ZDB-GENE-050208-768]	553364	46.1862	2380	13.1671	mutant	1	TRUE
ENSDARG00000090615	cd59	1.01353	8.02578	0.000285945	0.00295536	7	38695719	38698664	protein_coding	CD59 molecule (CD59 blood group) [Source:ZFIN;Acc:ZDB-GENE-030131-7871]	567192	40.9994	881	13.1603	mutant	1	TRUE
ENSDARG00000093235	TST	0.745611	3.38265	0.000286761	0.00296196	3	25166805	25169831	protein_coding	thiosulfate sulfurtransferase [Source:HGNC Symbol;Acc:HGNC:12388]	796025	42.273	1663	13.1549	mutant	1	FALSE
ENSDARG00000035852	cart3	0.796808	1.82025	0.000288299	0.00297459	7	52962632	52963493	protein_coding	cocaine- and amphetamine-regulated transcript 3 [Source:ZFIN;Acc:ZDB-GENE-120223-5]	557301	42.1053	627	13.1449	mutant	1	FALSE
ENSDARG00000101828	si:dkey-16p6.1	-1.0403	1.97825	0.000288342	0.00297459	4	71489538	71533550	protein_coding	si:dkey-16p6.1 [Source:ZFIN;Acc:ZDB-GENE-081103-43]	NA	45.1922	2861	13.1446	mutant	1	TRUE
ENSDARG00000037708	exosc10	-0.422438	4.39883	0.000289772	0.00298748	23	14771979	14803801	protein_coding	exosome component 10 [Source:ZFIN;Acc:ZDB-GENE-040426-781]	394064	47.9082	2964	13.1354	mutant	1	FALSE
ENSDARG00000091834	si:ch211-198m17.1	-2.68695	3.11591	0.000292324	0.00301193	3	38705425	38745598	protein_coding	si:ch211-198m17.1 [Source:ZFIN;Acc:ZDB-GENE-131127-451]	100332647	40.711	5851	13.119	mutant	1	TRUE
ENSDARG00000097279	CU856222.1	1.05105	3.47503	0.000293013	0.0030163	5	63739863	63741137	lincRNA	NULL	NA	33.3333	1275	13.1145	mutant	1	TRUE
ENSDARG00000089562	BX957322.1	-0.413918	5.60554	0.00029311	0.0030163	10	21522545	21530675	protein_coding	protocadherin alpha-C2-like [Source:NCBI gene;Acc:100006797]	100006797	44.4248	2834	13.1139	mutant	1	FALSE
ENSDARG00000052746	grinab	0.672963	3.31114	0.000293344	0.00301683	16	53489676	53516433	protein_coding	glutamate receptor, ionotropic, N-methyl D-aspartate-associated protein 1b (glutamate binding) [Source:ZFIN;Acc:ZDB-GENE-040426-1367]	394183	47.4351	1657	13.1124	mutant	1	FALSE
ENSDARG00000068103	cfap45	-0.977316	2.81503	0.000294168	0.00302268	18	35173683	35197599	protein_coding	cilia and flagella associated protein 45 [Source:ZFIN;Acc:ZDB-GENE-070209-143]	325276	45.0547	1293	13.1072	mutant	1	FALSE
ENSDARG00000078016	dtx4b	-0.510546	4.98497	0.000294275	0.00302268	1	41498188	41530541	protein_coding	deltex 4, E3 ubiquitin ligase b [Source:ZFIN;Acc:ZDB-GENE-070410-129]	100037355	44.2849	2187	13.1065	mutant	1	FALSE
ENSDARG00000100342	zgc:158464	-0.570232	3.86381	0.000294622	0.00302437	18	50536202	50766660	protein_coding	zgc:158464 [Source:ZFIN;Acc:ZDB-GENE-070112-432]	791139	45.2562	970	13.1043	mutant	1	FALSE
ENSDARG00000102184	mib1	0.403965	5.88641	0.000295508	0.00303074	2	4074412	4161277	protein_coding	mindbomb E3 ubiquitin protein ligase 1 [Source:ZFIN;Acc:ZDB-GENE-030404-2]	352910	52.4702	2437	13.0987	mutant	1	FALSE
ENSDARG00000021869	rcan2	-0.440751	5.13066	0.000295678	0.00303074	20	39055432	39188476	protein_coding	regulator of calcineurin 2 [Source:ZFIN;Acc:ZDB-GENE-040516-17]	407988	50.614	1140	13.0976	mutant	1	FALSE
ENSDARG00000027199	smad1	0.631481	5.31387	0.000295788	0.00303074	1	35896488	35929143	protein_coding	SMAD family member 1 [Source:ZFIN;Acc:ZDB-GENE-991119-8]	30628	44.0501	3486	13.0969	mutant	1	FALSE
ENSDARG00000075805	si:dkey-219c3.2	-0.513159	4.11995	0.000297048	0.00303997	25	20272145	20355483	protein_coding	si:dkey-219c3.2 [Source:ZFIN;Acc:ZDB-GENE-090313-238]	564106	55.0916	2946	13.0889	mutant	1	FALSE
ENSDARG00000067925	sstr1b	0.701495	3.11851	0.000297209	0.00303997	7	18412621	18445751	protein_coding	somatostatin receptor 1b [Source:ZFIN;Acc:ZDB-GENE-120410-2]	557645	41.326	2813	13.0879	mutant	1	FALSE
ENSDARG00000019236	gsr	1.00248	2.48121	0.000297238	0.00303997	14	38852969	38873145	protein_coding	glutathione reductase [Source:ZFIN;Acc:ZDB-GENE-050522-116]	553575	46.0493	895	13.0877	mutant	1	TRUE
ENSDARG00000039266	rbm25a	-1.07777	6.48463	0.000298832	0.0030544	13	32997020	33022372	protein_coding	RNA binding motif protein 25a [Source:ZFIN;Acc:ZDB-GENE-090312-142]	568088	47.6143	968	13.0777	mutant	1	TRUE
ENSDARG00000068991	zgc:158862	-1.19399	1.52442	0.00029986	0.00306267	8	22393908	22394660	protein_coding	zgc:158862 [Source:ZFIN;Acc:ZDB-GENE-070209-146]	100009628	40.812	468	13.0713	mutant	1	TRUE
ENSDARG00000056379	si:ch73-86n18.1	0.690676	2.22485	0.000300139	0.00306267	16	21779920	21785261	protein_coding	si:ch73-86n18.1 [Source:ZFIN;Acc:ZDB-GENE-141216-19]	564061	42.2201	1054	13.0695	mutant	1	FALSE
ENSDARG00000102424	si:ch211-114m9.1	-0.421844	5.82298	0.000300194	0.00306267	3	48638594	48716422	protein_coding	si:ch211-114m9.1 [Source:ZFIN;Acc:ZDB-GENE-120215-49]	567298	54.6055	2877	13.0692	mutant	1	FALSE
ENSDARG00000074488	ifngr1l	-0.422065	4.53228	0.000301529	0.00307442	13	1357552	1374927	protein_coding	interferon gamma receptor 1-like [Source:ZFIN;Acc:ZDB-GENE-071120-8]	100329124	46.6733	1007	13.0609	mutant	1	FALSE
ENSDARG00000044567	ttc1	-0.602877	4.07882	0.000302111	0.00307846	21	30007566	30019626	protein_coding	tetratricopeptide repeat domain 1 [Source:ZFIN;Acc:ZDB-GENE-041114-80]	492510	44.0142	987	13.0573	mutant	1	FALSE
ENSDARG00000058159	ipo8	0.456665	4.71273	0.000302518	0.00308073	4	9360532	9389359	protein_coding	importin 8 [Source:ZFIN;Acc:ZDB-GENE-060503-3]	555520	51.0715	3327	13.0547	mutant	1	FALSE
ENSDARG00000077749	usp54b	-0.666284	6.74459	0.000303045	0.0030842	12	26221999	26383242	protein_coding	ubiquitin specific peptidase 54b [Source:ZFIN;Acc:ZDB-GENE-090828-3]	100535699	53.6862	1899	13.0515	mutant	1	FALSE
ENSDARG00000021984	ndufa2	0.818491	2.97999	0.000303231	0.0030842	21	44005521	44009169	protein_coding	NADH:ubiquinone oxidoreductase subunit A2 [Source:ZFIN;Acc:ZDB-GENE-050522-377]	554125	50.1312	381	13.0503	mutant	1	FALSE
ENSDARG00000062972	hip1	0.407639	6.13659	0.000303429	0.00308434	15	16935390	17025212	protein_coding	huntingtin interacting protein 1 [Source:ZFIN;Acc:ZDB-GENE-010328-15]	793823	47.7703	2449	13.0491	mutant	1	FALSE
ENSDARG00000014571	ctnnb1	0.685158	7.90355	0.000305372	0.00310219	16	6182501	6205790	protein_coding	catenin (cadherin-associated protein), beta 1 [Source:ZFIN;Acc:ZDB-GENE-980526-362]	30265	52.93	2884	13.0372	mutant	1	FALSE
ENSDARG00000052894	znf532	-0.49866	5.63305	0.00030567	0.00310322	21	10773513	10816565	protein_coding	zinc finger protein 532 [Source:ZFIN;Acc:ZDB-GENE-060531-40]	559908	47.8434	798	13.0353	mutant	1	FALSE
ENSDARG00000109284	U5	7.09302	0.380282	0.000305846	0.00310322	20	16427790	16427905	snRNA	U5 spliceosomal RNA [Source:RFAM;Acc:RF00020]	NA	40.5172	116	13.0342	mutant	1	TRUE
ENSDARG00000095623	dpm2	0.702781	3.23085	0.000306171	0.00310434	5	31714358	31716713	protein_coding	dolichyl-phosphate mannosyltransferase subunit 2, regulatory [Source:ZFIN;Acc:ZDB-GENE-030131-9093]	796295	38.5799	845	13.0323	mutant	1	FALSE
ENSDARG00000025106	ppp3cb	0.672335	7.71059	0.00030633	0.00310434	14	7789093	7888748	protein_coding	protein phosphatase 3, catalytic subunit, beta isozyme [Source:ZFIN;Acc:ZDB-GENE-050417-406]	550554	48.0241	2075	13.0313	mutant	1	FALSE
ENSDARG00000045254	zmp:0000000624	-0.859315	2.14882	0.000307481	0.00311411	24	37700259	37708345	protein_coding	zmp:0000000624 [Source:ZFIN;Acc:ZDB-GENE-130530-627]	567594	44.4015	777	13.0243	mutant	1	FALSE
ENSDARG00000080823	SNORA73	1.17348	2.76233	0.000307884	0.0031163	20	30373865	30374084	snoRNA	Small nucleolar RNA SNORA73 family [Source:RFAM;Acc:RF00045]	NA	56.8182	220	13.0218	mutant	1	TRUE
ENSDARG00000068194	klf9	1.4898	5.14405	0.000308742	0.00312308	5	26075230	26078165	protein_coding	Kruppel-like factor 9 [Source:ZFIN;Acc:ZDB-GENE-060526-244]	565869	46.0959	1460	13.0166	mutant	1	TRUE
ENSDARG00000004525	zgc:63882	-0.717755	3.12382	0.000309262	0.00312644	2	3044992	3062793	protein_coding	zgc:63882 [Source:ZFIN;Acc:ZDB-GENE-040426-1286]	393373	39.9091	2859	13.0134	mutant	1	FALSE
ENSDARG00000019442	CABZ01086041.1	-0.936587	1.45762	0.000309527	0.00312722	15	2820768	2841677	protein_coding	angiomotin like 1 [Source:NCBI gene;Acc:101884950]	101884950	48.3805	2918	13.0118	mutant	1	FALSE
ENSDARG00000006060	crybg1b	-1.15859	4.77313	0.000310738	0.00313719	4	861444	890220	protein_coding	crystallin beta-gamma domain containing 1b [Source:ZFIN;Acc:ZDB-GENE-030131-7179]	566781	47.8219	6279	13.0045	mutant	1	TRUE
ENSDARG00000013966	psma6b	0.866673	2.7565	0.000311048	0.00313719	20	16884386	16906767	protein_coding	proteasome subunit alpha 6b [Source:ZFIN;Acc:ZDB-GENE-040718-329]	436862	45.1966	1005	13.0027	mutant	1	FALSE
ENSDARG00000013575	rfx2	0.51505	3.44787	0.000311079	0.00313719	8	20072987	20138251	protein_coding	regulatory factor X, 2 (influences HLA class II expression) [Source:ZFIN;Acc:ZDB-GENE-050227-4]	503590	50.8114	794	13.0025	mutant	1	FALSE
ENSDARG00000040778	ralba	-0.505654	4.58536	0.000312347	0.0031463	9	36896257	36924388	protein_coding	v-ral simian leukemia viral oncogene homolog Ba (ras related) [Source:ZFIN;Acc:ZDB-GENE-040801-267]	445255	42.7091	1351	12.9949	mutant	1	FALSE
ENSDARG00000062640	kcnh8	-0.812786	3.93808	0.000312361	0.0031463	19	20495249	20645531	protein_coding	potassium voltage-gated channel, subfamily H (eag-related), member 8 [Source:ZFIN;Acc:ZDB-GENE-060503-204]	100002967	49.8561	3475	12.9948	mutant	1	FALSE
ENSDARG00000019897	gpat4	0.454446	4.70165	0.000313174	0.00315258	10	41362390	41400049	protein_coding	glycerol-3-phosphate acyltransferase 4 [Source:ZFIN;Acc:ZDB-GENE-060421-5102]	678522	47.4901	2010	12.9899	mutant	1	FALSE
ENSDARG00000015749	hps3	0.49091	3.29972	0.000313916	0.00315688	22	38202614	38224321	protein_coding	HPS3 biogenesis of lysosomal organelles complex 2 subunit 1 [Source:ZFIN;Acc:ZDB-GENE-061110-115]	777758	55.0113	3318	12.9855	mutant	1	FALSE
ENSDARG00000008403	phospho1	1.0765	1.79143	0.000314081	0.00315688	3	15805917	15811037	protein_coding	phosphatase, orphan 1 [Source:ZFIN;Acc:ZDB-GENE-040801-198]	100002812	49.4905	1472	12.9845	mutant	1	TRUE
ENSDARG00000040387	mmd	0.618613	4.05704	0.00031417	0.00315688	3	11548516	11576337	protein_coding	monocyte to macrophage differentiation-associated [Source:ZFIN;Acc:ZDB-GENE-051120-39]	641478	42.5042	1781	12.984	mutant	1	FALSE
ENSDARG00000018192	ubr5	0.379033	6.72917	0.000315132	0.00316463	16	52542550	52646789	protein_coding	ubiquitin protein ligase E3 component n-recognin 5 [Source:ZFIN;Acc:ZDB-GENE-030131-6559]	334627	55.3767	8388	12.9782	mutant	1	FALSE
ENSDARG00000095437	si:dkeyp-117b11.3	-1.23452	0.660126	0.000316593	0.00317724	8	2233329	2246143	protein_coding	si:dkeyp-117b11.3 [Source:ZFIN;Acc:ZDB-GENE-081104-455]	NA	46.2609	575	12.9696	mutant	1	TRUE
ENSDARG00000002750	phf20a	-0.574996	4.191	0.000316951	0.00317724	11	25044082	25063586	protein_coding	PHD finger protein 20, a [Source:ZFIN;Acc:ZDB-GENE-070912-270]	563332	42.6966	4361	12.9675	mutant	1	FALSE
ENSDARG00000014545	golim4b	-0.74317	2.14024	0.00031696	0.00317724	2	36701322	36721289	protein_coding	golgi integral membrane protein 4b [Source:ZFIN;Acc:ZDB-GENE-050327-74]	541535	40.3939	2488	12.9674	mutant	1	FALSE
ENSDARG00000102105	dad1	0.761639	3.01208	0.000317826	0.00318274	2	51640591	51644044	protein_coding	defender against cell death 1 [Source:ZFIN;Acc:ZDB-GENE-060503-233]	566527	38.8764	890	12.9623	mutant	1	FALSE
ENSDARG00000000161	itsn2a	-0.585029	4.77922	0.000317945	0.00318274	20	25359064	25436389	protein_coding	intersectin 2a [Source:ZFIN;Acc:ZDB-GENE-041014-84]	566412	50.5134	3326	12.9616	mutant	1	FALSE
ENSDARG00000041072	mier1a	-0.50394	3.35063	0.000318265	0.00318274	6	34823721	34838413	protein_coding	mesoderm induction early response 1a, transcriptional regulator [Source:ZFIN;Acc:ZDB-GENE-030131-409]	321690	39.691	776	12.9597	mutant	1	FALSE
ENSDARG00000060249	wdr44	0.434858	5.37363	0.000318407	0.00318274	5	37316683	37341044	protein_coding	WD repeat domain 44 [Source:ZFIN;Acc:ZDB-GENE-030131-9549]	569045	51.1234	2715	12.9589	mutant	1	FALSE
ENSDARG00000013058	ascc2	-0.559153	3.66279	0.000318465	0.00318274	5	18012154	18035253	protein_coding	activating signal cointegrator 1 complex subunit 2 [Source:ZFIN;Acc:ZDB-GENE-040426-1223]	393414	46.3681	828	12.9585	mutant	1	FALSE
ENSDARG00000074730	pkmyt1	-0.60089	3.70804	0.00032034	0.00319955	12	14965587	15002619	protein_coding	protein kinase, membrane associated tyrosine/threonine 1 [Source:ZFIN;Acc:ZDB-GENE-060810-80]	100049158	41.9448	2263	12.9476	mutant	1	FALSE
ENSDARG00000016687	acadvl	0.524837	5.54217	0.000321573	0.00320994	7	20298333	20333524	protein_coding	acyl-CoA dehydrogenase very long chain [Source:ZFIN;Acc:ZDB-GENE-030131-899]	573723	46.6274	3054	12.9404	mutant	1	FALSE
ENSDARG00000098573	sgcd	-0.688334	3.23372	0.000323769	0.00322837	21	35652184	35853245	protein_coding	sarcoglycan, delta (dystrophin-associated glycoprotein) [Source:ZFIN;Acc:ZDB-GENE-030131-3684]	324961	45.8652	1506	12.9276	mutant	1	FALSE
ENSDARG00000079446	si:dkey-238f9.1	1.00412	3.76237	0.000323807	0.00322837	6	48618512	48689598	protein_coding	si:dkey-238f9.1 [Source:ZFIN;Acc:ZDB-GENE-091204-297]	100333587	45.7733	799	12.9274	mutant	1	TRUE
ENSDARG00000057907	si:ch73-181d5.4	-0.566279	5.26479	0.000325122	0.00323814	23	457569	478201	protein_coding	si:ch73-181d5.4 [Source:ZFIN;Acc:ZDB-GENE-100922-118]	100538306	47.0667	8250	12.9198	mutant	1	FALSE
ENSDARG00000074084	strip1	0.422641	4.81739	0.0003253	0.00323814	22	9522971	9538071	protein_coding	striatin interacting protein 1 [Source:ZFIN;Acc:ZDB-GENE-040426-2927]	568805	48.0618	2812	12.9188	mutant	1	FALSE
ENSDARG00000026322	dhrs13a.1	0.738769	2.80396	0.000325371	0.00323814	10	36795861	36808348	protein_coding	dehydrogenase/reductase (SDR family) member 13a, tandem duplicate 1 [Source:ZFIN;Acc:ZDB-GENE-041114-58]	492491	46.1129	939	12.9184	mutant	1	FALSE
ENSDARG00000076701	b4galnt4b	-0.448265	5.00996	0.000325777	0.00324025	7	49078890	49271492	protein_coding	beta-1,4-N-acetyl-galactosaminyl transferase 4b [Source:ZFIN;Acc:ZDB-GENE-100422-5]	559305	47.3662	4784	12.916	mutant	1	FALSE
ENSDARG00000073881	slc41a2b	0.60277	2.74673	0.000326323	0.00324242	4	9055488	9094690	protein_coding	solute carrier family 41 member 2b [Source:ZFIN;Acc:ZDB-GENE-100427-2]	566242	51.1536	2146	12.9129	mutant	1	FALSE
ENSDARG00000014828	l3mbtl1a	0.632073	3.17205	0.000326386	0.00324242	23	4299887	4318418	protein_coding	L3MBTL histone methyl-lysine binding protein 1a [Source:ZFIN;Acc:ZDB-GENE-090312-120]	100321295	52.6154	1625	12.9126	mutant	1	FALSE
ENSDARG00000074431	ddb1	0.631531	5.32717	0.000326948	0.00324453	18	50826764	50839033	protein_coding	damage-specific DNA binding protein 1 [Source:ZFIN;Acc:ZDB-GENE-040426-1272]	393599	58.1511	3429	12.9093	mutant	1	FALSE
ENSDARG00000100686	si:ch211-241b2.4	-0.905342	0.954981	0.000326988	0.00324453	21	2368531	2376012	protein_coding	si:ch211-241b2.4 [Source:ZFIN;Acc:ZDB-GENE-081104-191]	100150909	44.9857	1047	12.9091	mutant	1	FALSE
ENSDARG00000063258	rfx5	-0.462145	4.31435	0.000327208	0.00324478	19	7482784	7495006	protein_coding	regulatory factor X, 5 [Source:ZFIN;Acc:ZDB-GENE-070717-3]	101884332	41.1032	5783	12.9078	mutant	1	FALSE
ENSDARG00000075624	bend5	-0.515548	4.67773	0.000327483	0.00324557	8	15502785	15520907	protein_coding	BEN domain containing 5 [Source:ZFIN;Acc:ZDB-GENE-081104-460]	566161	45.7721	2720	12.9063	mutant	1	FALSE
ENSDARG00000067564	zgc:153044	-0.946482	1.99241	0.000327869	0.00324747	5	69536091	69538058	protein_coding	zgc:153044 [Source:ZFIN;Acc:ZDB-GENE-060825-247]	751678	50.4451	674	12.9041	mutant	1	FALSE
ENSDARG00000074271	get1	0.558885	3.52926	0.000328215	0.00324896	15	5901970	5916820	protein_coding	guided entry of tail-anchored proteins factor 1 [Source:ZFIN;Acc:ZDB-GENE-030131-7696]	335756	37.3444	964	12.9021	mutant	1	FALSE
ENSDARG00000090851	ciita	-0.816417	1.73588	0.000330558	0.0032702	3	26908978	26921475	protein_coding	class II, major histocompatibility complex, transactivator [Source:ZFIN;Acc:ZDB-GENE-071116-6]	100003537	43.0446	3810	12.8888	mutant	1	FALSE
ENSDARG00000076318	atp6v1ab	0.494742	5.69175	0.00033132	0.00327579	24	21154120	21172122	protein_coding	ATPase H+ transporting V1 subunit Ab [Source:ZFIN;Acc:ZDB-GENE-030131-9529]	337583	46.5362	2555	12.8845	mutant	1	FALSE
ENSDARG00000059812	sin3ab	-0.348252	5.96417	0.000331617	0.00327679	7	48345747	48396195	protein_coding	SIN3 transcription regulator family member Ab [Source:ZFIN;Acc:ZDB-GENE-030131-2066]	323346	45.3224	3464	12.8828	mutant	1	FALSE
ENSDARG00000025073	rpl18a	0.681901	5.83271	0.000334315	0.00330149	4	391297	398451	protein_coding	ribosomal protein L18a [Source:ZFIN;Acc:ZDB-GENE-040426-1071]	394035	49.2823	941	12.8676	mutant	1	FALSE
ENSDARG00000015471	chd1l	-0.587904	3.68741	0.000336135	0.00331749	6	36844127	36877587	protein_coding	chromodomain helicase DNA binding protein 1-like [Source:ZFIN;Acc:ZDB-GENE-040426-892]	393283	45.7967	4437	12.8575	mutant	1	FALSE
ENSDARG00000099667	snrpg	0.710258	2.145	0.000338655	0.00334038	23	33957350	33961989	protein_coding	small nuclear ribonucleoprotein polypeptide G [Source:ZFIN;Acc:ZDB-GENE-040912-105]	447922	39.3888	589	12.8435	mutant	1	FALSE
ENSDARG00000042853	ivd	0.496236	4.74355	0.0003395	0.00334673	17	31346560	31360956	protein_coding	isovaleryl-CoA dehydrogenase [Source:ZFIN;Acc:ZDB-GENE-030616-262]	368775	44.6517	664	12.8388	mutant	1	FALSE
ENSDARG00000099143	fnta	-0.432542	4.15414	0.000339733	0.00334705	14	3516567	3540821	protein_coding	farnesyltransferase, CAAX box, alpha [Source:ZFIN;Acc:ZDB-GENE-030131-866]	555882	41.7525	1145	12.8375	mutant	1	FALSE
ENSDARG00000039830	gng5	0.689913	3.55187	0.000340799	0.00335556	2	6243144	6249163	protein_coding	guanine nucleotide binding protein (G protein), gamma 5 [Source:ZFIN;Acc:ZDB-GENE-030131-9966]	337838	44.0936	855	12.8317	mutant	1	FALSE
ENSDARG00000087555	si:ch73-308l14.2	-0.689413	3.17647	0.000341351	0.00335901	14	989733	1002138	protein_coding	si:ch73-308l14.2 [Source:ZFIN;Acc:ZDB-GENE-141219-12]	100329277	42.1362	2299	12.8287	mutant	1	FALSE
ENSDARG00000018319	arglu1b	-0.776752	6.68638	0.000341843	0.00336186	1	7662091	7673376	protein_coding	arginine and glutamate rich 1b [Source:ZFIN;Acc:ZDB-GENE-040426-736]	393131	44.5045	1388	12.826	mutant	1	FALSE
ENSDARG00000006040	cyp20a1	0.788398	2.58951	0.000342151	0.00336291	6	9952678	9969458	protein_coding	cytochrome P450, family 20, subfamily A, polypeptide 1 [Source:ZFIN;Acc:ZDB-GENE-040426-2646]	406641	47.1159	1751	12.8243	mutant	1	FALSE
ENSDARG00000012942	itgb5	0.55118	4.7957	0.000343424	0.00337342	9	22677503	22748015	protein_coding	integrin, beta 5 [Source:ZFIN;Acc:ZDB-GENE-030131-6022]	563556	47.5141	3362	12.8173	mutant	1	FALSE
ENSDARG00000075560	kmt2cb	-0.385749	7.66077	0.000345846	0.0033952	2	12847602	13037544	protein_coding	lysine (K)-specific methyltransferase 2Cb [Source:ZFIN;Acc:ZDB-GENE-070705-340]	568162	47.4062	10178	12.8042	mutant	1	FALSE
ENSDARG00000044125	txn	1.03742	2.27768	0.000346312	0.00339762	7	24357231	24364826	protein_coding	thioredoxin [Source:ZFIN;Acc:ZDB-GENE-040718-162]	436734	43.5477	753	12.8017	mutant	1	TRUE
ENSDARG00000045594	shisal1a	-0.909326	2.90066	0.000346722	0.00339762	4	14826299	14863510	protein_coding	shisa like 1a [Source:ZFIN;Acc:ZDB-GENE-041210-130]	560435	50.1289	776	12.7994	mutant	1	FALSE
ENSDARG00000102320	mob1a	0.73311	2.46345	0.000346819	0.00339762	5	69708528	69716501	protein_coding	MOB kinase activator 1A [Source:ZFIN;Acc:ZDB-GENE-030131-6506]	100005014	42.9845	1290	12.7989	mutant	1	FALSE
ENSDARG00000090890	cmklr1	1.14759	0.74168	0.000346908	0.00339762	5	20570573	20590795	protein_coding	chemokine-like receptor 1 [Source:ZFIN;Acc:ZDB-GENE-060526-126]	557341	45.3849	1241	12.7984	mutant	1	TRUE
ENSDARG00000060002	ogg1	-0.60529	2.72102	0.000347752	0.00340388	8	46386601	46406382	protein_coding	8-oxoguanine DNA glycosylase [Source:ZFIN;Acc:ZDB-GENE-070112-932]	791194	43.7956	1576	12.7939	mutant	1	FALSE
ENSDARG00000093323	si:ch211-114l13.1	-0.642795	4.36741	0.000348984	0.00341265	1	58091659	58102982	protein_coding	si:ch211-114l13.1 [Source:ZFIN;Acc:ZDB-GENE-070424-109]	566121	44.8892	1986	12.7873	mutant	1	FALSE
ENSDARG00000062420	nfia	-0.424278	6.97669	0.000349059	0.00341265	22	16839467	17052381	protein_coding	nuclear factor I/A [Source:ZFIN;Acc:ZDB-GENE-050208-501]	556665	52.398	2124	12.7869	mutant	1	FALSE
ENSDARG00000117740	CABZ01113369.1	-0.66806	4.45305	0.000349293	0.00341294	18	50866261	50872907	lincRNA	NULL	NA	52.5952	2245	12.7856	mutant	1	FALSE
ENSDARG00000041581	znf143b	-0.474935	4.47834	0.000349772	0.00341482	18	16924865	16937109	protein_coding	zinc finger protein 143b [Source:ZFIN;Acc:ZDB-GENE-040426-1586]	393954	45.1076	2712	12.7831	mutant	1	FALSE
ENSDARG00000054794	plcxd3	0.509866	5.90755	0.000349896	0.00341482	8	31821396	31862854	protein_coding	phosphatidylinositol-specific phospholipase C, X domain containing 3 [Source:ZFIN;Acc:ZDB-GENE-050327-10]	541487	43.4819	2378	12.7824	mutant	1	FALSE
ENSDARG00000098730	en1b	-0.960622	4.16993	0.000351432	0.0034278	1	7679328	7683372	protein_coding	engrailed homeobox 1b [Source:ZFIN;Acc:ZDB-GENE-980526-6]	541371	45.9058	1179	12.7742	mutant	1	FALSE
ENSDARG00000030078	glipr1b	0.680843	2.86348	0.000353573	0.00344415	18	7345417	7355225	protein_coding	GLI pathogenesis-related 1b [Source:ZFIN;Acc:ZDB-GENE-040426-1459]	393547	41.8019	1787	12.7628	mutant	1	FALSE
ENSDARG00000089976	spcs3	0.737877	3.53976	0.000353718	0.00344415	1	38818268	38822167	protein_coding	signal peptidase complex subunit 3 [Source:ZFIN;Acc:ZDB-GENE-040426-2206]	405884	42.3755	711	12.7621	mutant	1	FALSE
ENSDARG00000029250	poli	-0.514136	3.66723	0.000353729	0.00344415	5	18912950	18924834	protein_coding	polymerase (DNA directed) iota [Source:ZFIN;Acc:ZDB-GENE-050417-376]	550532	45.1105	2352	12.762	mutant	1	FALSE
ENSDARG00000105071	nos1apa	0.470653	4.28709	0.000355574	0.00345806	6	35106115	35310224	protein_coding	nitric oxide synthase 1 (neuronal) adaptor protein a [Source:ZFIN;Acc:ZDB-GENE-081024-1]	553539	50.2478	2421	12.7523	mutant	1	FALSE
ENSDARG00000075783	hmgxb4a	-0.869311	1.53407	0.000355623	0.00345806	3	26044969	26060047	protein_coding	HMG box domain containing 4a [Source:ZFIN;Acc:ZDB-GENE-070912-675]	559742	50.7896	1963	12.752	mutant	1	FALSE
ENSDARG00000096920	si:zfos-375h5.1	-0.938435	4.50615	0.000355833	0.00345806	5	3611498	3627110	protein_coding	si:zfos-375h5.1 [Source:ZFIN;Acc:ZDB-GENE-131121-284]	NA	42.5383	3002	12.7509	mutant	1	FALSE
ENSDARG00000002506	zgc:92818	0.410738	4.83203	0.000355989	0.00345806	7	41873080	41881238	protein_coding	zgc:92818 [Source:ZFIN;Acc:ZDB-GENE-040718-217]	436785	43.4284	899	12.7501	mutant	1	FALSE
ENSDARG00000003789	dennd5b	0.530518	6.46653	0.000356701	0.00346295	4	16649542	16706978	protein_coding	DENN/MADD domain containing 5B [Source:ZFIN;Acc:ZDB-GENE-030131-2248]	323528	49.6951	3978	12.7464	mutant	1	FALSE
ENSDARG00000035434	zmat5	0.669134	2.83971	0.000357174	0.00346552	5	32076109	32080192	protein_coding	zinc finger, matrin-type 5 [Source:ZFIN;Acc:ZDB-GENE-040808-31]	445314	39.9534	859	12.7439	mutant	1	FALSE
ENSDARG00000037932	lin7b	0.547511	4.14886	0.000357999	0.0034715	3	31933893	31944709	protein_coding	lin-7 homolog B (C. elegans) [Source:ZFIN;Acc:ZDB-GENE-041011-1]	553768	44.7211	1506	12.7396	mutant	1	FALSE
ENSDARG00000007359	UBL4A	0.577535	3.75668	0.000358379	0.00347232	8	50953776	50962889	protein_coding	ubiquitin like 4A [Source:HGNC Symbol;Acc:HGNC:12505]	393270	44.0237	845	12.7376	mutant	1	FALSE
ENSDARG00000003631	clockb	-0.590158	5.03723	0.0003585	0.00347232	1	19433004	19466453	protein_coding	clock circadian regulator b [Source:ZFIN;Acc:ZDB-GENE-030408-2]	352927	48.5235	814	12.737	mutant	1	FALSE
ENSDARG00000098903	tfe3a	-0.549058	4.75224	0.000358773	0.00347294	8	7778770	7809451	protein_coding	transcription factor binding to IGHM enhancer 3a [Source:ZFIN;Acc:ZDB-GENE-010919-2]	114834	51.4509	1534	12.7355	mutant	1	FALSE
ENSDARG00000034227	si:dkey-243i1.1	-0.511516	3.00853	0.000360006	0.00348285	15	26848909	26887028	protein_coding	si:dkey-243i1.1 [Source:ZFIN;Acc:ZDB-GENE-030131-6399]	563653	45.9957	4183	12.7291	mutant	1	FALSE
ENSDARG00000025667	adgrb2	-0.537629	3.31635	0.000360359	0.00348424	19	38766613	38872650	protein_coding	adhesion G protein-coupled receptor B2 [Source:ZFIN;Acc:ZDB-GENE-060503-573]	NA	53.2484	1041	12.7273	mutant	1	FALSE
ENSDARG00000060397	hhip	-0.470589	5.02398	0.000360683	0.00348535	1	35790082	35835863	protein_coding	hedgehog interacting protein [Source:ZFIN;Acc:ZDB-GENE-030131-4827]	326102	42.8383	2653	12.7256	mutant	1	FALSE
ENSDARG00000045773	PYURF	-0.761728	3.41172	0.000360913	0.00348544	25	17847054	17849574	protein_coding	PIGY upstream reading frame [Source:HGNC Symbol;Acc:HGNC:44317]	555881	44.7703	512	12.7244	mutant	1	FALSE
ENSDARG00000044596	pgap2	0.628661	3.16599	0.000361112	0.00348544	21	30973697	30994577	protein_coding	post-GPI attachment to proteins 2 [Source:ZFIN;Acc:ZDB-GENE-050320-119]	541417	44.4904	1330	12.7234	mutant	1	FALSE
ENSDARG00000016889	eif3g	0.497748	5.78983	0.000361664	0.00348875	3	54581987	54589823	protein_coding	eukaryotic translation initiation factor 3, subunit G [Source:ZFIN;Acc:ZDB-GENE-040426-1076]	393974	49.9071	1076	12.7205	mutant	1	FALSE
ENSDARG00000017798	bcor	-0.410953	6.47558	0.000363355	0.00350302	22	11144153	11200846	protein_coding	BCL6 corepressor [Source:ZFIN;Acc:ZDB-GENE-040408-1]	402921	51.1287	6522	12.7118	mutant	1	FALSE
ENSDARG00000005640	adat3	-1.05675	1.55911	0.000363872	0.00350598	9	41035925	41040492	protein_coding	adenosine deaminase tRNA specific 3 [Source:ZFIN;Acc:ZDB-GENE-030616-531]	368634	44.3567	1329	12.7091	mutant	1	TRUE
ENSDARG00000086740	phyh	0.452285	5.73098	0.000365691	0.00351981	4	7827261	7836413	protein_coding	phytanoyl-CoA 2-hydroxylase [Source:ZFIN;Acc:ZDB-GENE-050417-361]	550521	39.0651	2995	12.6998	mutant	1	FALSE
ENSDARG00000036592	setd4	-0.793268	2.38994	0.00036573	0.00351981	1	47106268	47114319	protein_coding	SET domain containing 4 [Source:ZFIN;Acc:ZDB-GENE-050808-2]	564058	44.8956	789	12.6996	mutant	1	FALSE
ENSDARG00000110496	zgc:162989	-0.675504	5.05567	0.000368723	0.00354656	17	2063693	2096208	protein_coding	zgc:162989 [Source:ZFIN;Acc:ZDB-GENE-070410-123]	100037351	40.433	1432	12.6844	mutant	1	FALSE
ENSDARG00000076520	mafb	-0.728909	3.43407	0.00036964	0.00355333	25	36674715	36676981	protein_coding	v-maf avian musculoaponeurotic fibrosarcoma oncogene homolog b (paralog b) [Source:ZFIN;Acc:ZDB-GENE-141211-38]	100537332	53.9017	2217	12.6797	mutant	1	FALSE
ENSDARG00000006260	tuba8l4	0.544544	7.45705	0.000371418	0.00356836	6	6972953	6976107	protein_coding	tubulin, alpha 8 like 4 [Source:ZFIN;Acc:ZDB-GENE-040426-860]	393154	52.1599	1142	12.6708	mutant	1	FALSE
ENSDARG00000042837	atp1b3b	0.390313	7.50603	0.000371722	0.00356922	15	4353161	4415917	protein_coding	ATPase Na+/K+ transporting subunit beta 3b [Source:ZFIN;Acc:ZDB-GENE-001127-1]	64272	46.6916	1874	12.6692	mutant	1	FALSE
ENSDARG00000061660	CABZ01055347.1	0.540498	4.13585	0.000372963	0.00357907	24	36840652	36873220	protein_coding	carnitine O-palmitoyltransferase 1, liver isoform-like [Source:NCBI gene;Acc:100333227]	100333227	51.3924	2370	12.663	mutant	1	FALSE
ENSDARG00000054304	homeza	-0.708794	2.68024	0.000373185	0.00357914	2	38271392	38275658	protein_coding	homeobox and leucine zipper encoding a [Source:ZFIN;Acc:ZDB-GENE-030616-592]	368671	47.3784	2117	12.6619	mutant	1	FALSE
ENSDARG00000020946	auts2b	-0.815331	4.90324	0.000374519	0.00358986	15	20004766	20024205	protein_coding	activator of transcription and developmental regulator AUTS2 b [Source:ZFIN;Acc:ZDB-GENE-131127-20]	100150849	46.7125	694	12.6552	mutant	1	FALSE
ENSDARG00000090804	gpr155a	-0.613547	4.17506	0.000375115	0.0035935	9	2522797	2560126	protein_coding	G protein-coupled receptor 155a [Source:ZFIN;Acc:ZDB-GENE-100922-89]	100535239	44.7184	5150	12.6522	mutant	1	FALSE
ENSDARG00000031293	dnajc9	0.469908	3.53013	0.000375679	0.00359544	12	9497646	9510403	protein_coding	DnaJ (Hsp40) homolog, subfamily C, member 9 [Source:ZFIN;Acc:ZDB-GENE-040718-130]	436706	46.1799	757	12.6494	mutant	1	FALSE
ENSDARG00000007461	srgap1a	-0.379751	5.52084	0.000375952	0.00359544	18	12867400	13056801	protein_coding	SLIT-ROBO Rho GTPase activating protein 1a [Source:ZFIN;Acc:ZDB-GENE-050420-284]	570262	51.7252	3217	12.6481	mutant	1	FALSE
ENSDARG00000006617	napga	-0.925649	3.81042	0.000376102	0.00359544	24	947473	982443	protein_coding	N-ethylmaleimide-sensitive factor attachment protein, gamma a [Source:ZFIN;Acc:ZDB-GENE-050320-46]	541353	46.1203	2526	12.6473	mutant	1	FALSE
ENSDARG00000007918	ttc27	0.488719	3.54983	0.000376181	0.00359544	17	22760126	22947117	protein_coding	tetratricopeptide repeat domain 27 [Source:ZFIN;Acc:ZDB-GENE-030102-1]	317640	50.0087	1862	12.6469	mutant	1	FALSE
ENSDARG00000104372	gnb1b	0.439839	7.4662	0.000377752	0.00360579	6	53304977	53334259	protein_coding	guanine nucleotide binding protein (G protein), beta polypeptide 1b [Source:ZFIN;Acc:ZDB-GENE-040426-2855]	406796	46.2947	2049	12.6391	mutant	1	FALSE
ENSDARG00000090617	ctif	-0.527343	5.57733	0.000377857	0.00360579	21	3244146	3341974	protein_coding	CBP80/20-dependent translation initiation factor [Source:ZFIN;Acc:ZDB-GENE-130530-1003]	100537309	56.1169	2019	12.6386	mutant	1	FALSE
ENSDARG00000076623	col14a1b	-0.775342	3.44719	0.000378153	0.00360579	19	49721	61467	protein_coding	collagen, type XIV, alpha 1b [Source:ZFIN;Acc:ZDB-GENE-030131-1985]	NA	60.2204	1360	12.6372	mutant	1	FALSE
ENSDARG00000099499	ndufa4l	0.762779	5.16198	0.000378435	0.00360579	3	20947560	20957083	protein_coding	NADH:ubiquinone oxidoreductase subunit A4, like [Source:ZFIN;Acc:ZDB-GENE-040426-2756]	406726	41.1094	1929	12.6358	mutant	1	FALSE
ENSDARG00000101687	CU929259.1	-0.749682	7.79019	0.000378471	0.00360579	24	40529346	40639444	protein_coding	microtubule-associated protein 4-like [Source:NCBI gene;Acc:100001114]	100001114	52.7686	3648	12.6356	mutant	1	FALSE
ENSDARG00000025858	zgc:56525	-0.518193	5.22782	0.000378564	0.00360579	8	49092039	49115695	protein_coding	zgc:56525 [Source:ZFIN;Acc:ZDB-GENE-040426-1060]	393249	40.9548	1843	12.6351	mutant	1	FALSE
ENSDARG00000104300	wipf1a	-1.00548	3.56733	0.000381591	0.00363253	9	2499627	2518359	protein_coding	WAS/WASL interacting protein family, member 1a [Source:ZFIN;Acc:ZDB-GENE-080204-101]	100005341	54.4047	1873	12.6202	mutant	1	TRUE
ENSDARG00000052011	rrad	0.658538	2.90305	0.000382407	0.00363822	7	44960188	44963154	protein_coding	Ras-related associated with diabetes [Source:ZFIN;Acc:ZDB-GENE-030131-5607]	327396	46.079	1747	12.6163	mutant	1	FALSE
ENSDARG00000020454	psmd8	0.431738	4.41612	0.000384029	0.00365157	18	44615591	44623675	protein_coding	proteasome 26S subunit, non-ATPase 8 [Source:ZFIN;Acc:ZDB-GENE-040625-136]	415221	41.8401	1201	12.6083	mutant	1	FALSE
ENSDARG00000042947	mstna	0.982132	2.5407	0.00038757	0.00368313	22	12790837	12795340	protein_coding	myostatin a [Source:ZFIN;Acc:ZDB-GENE-050208-735]	445816	50.4995	1101	12.5912	mutant	1	FALSE
ENSDARG00000097160	si:ch211-121j5.4	-0.741221	3.73814	0.000388436	0.00368817	9	7240896	7257877	protein_coding	si:ch211-121j5.4 [Source:ZFIN;Acc:ZDB-GENE-070912-29]	101883152	40.3411	7915	12.587	mutant	1	FALSE
ENSDARG00000077060	rbm6	-0.510842	5.891	0.000388544	0.00368817	6	42666694	42690736	protein_coding	RNA binding motif protein 6 [Source:ZFIN;Acc:ZDB-GENE-050309-79]	567058	46.0725	2744	12.5865	mutant	1	FALSE
ENSDARG00000058861	ncln	0.789059	3.05057	0.000390059	0.00370045	22	5233396	5252012	protein_coding	nicalin [Source:ZFIN;Acc:ZDB-GENE-030131-8788]	336844	50.6844	2557	12.5792	mutant	1	FALSE
ENSDARG00000097845	si:ch211-105j21.9	-1.56097	0.0436515	0.000395173	0.00374683	6	49061077	49063085	protein_coding	si:ch211-105j21.9 [Source:ZFIN;Acc:ZDB-GENE-131127-499]	103911274	44.7761	1005	12.5549	mutant	1	TRUE
ENSDARG00000029722	hmgb2a	-0.656871	6.0773	0.000395952	0.00375207	1	38169512	38171787	protein_coding	high mobility group box 2a [Source:ZFIN;Acc:ZDB-GENE-051120-126]	641484	43.9344	620	12.5512	mutant	1	FALSE
ENSDARG00000092018	si:ch211-139a5.1	1.18744	0.905503	0.000399704	0.00378547	5	37981800	37989179	protein_coding	si:ch211-139a5.1 [Source:ZFIN;Acc:ZDB-GENE-060526-39]	NA	44.4553	1019	12.5336	mutant	1	TRUE
ENSDARG00000014717	dync1h1	0.532751	7.12689	0.000400046	0.003786	17	918005	945883	protein_coding	dynein, cytoplasmic 1, heavy chain 1 [Source:ZFIN;Acc:ZDB-GENE-030131-7050]	NA	59.8867	5295	12.532	mutant	1	FALSE
ENSDARG00000038432	actr10	0.478137	5.11504	0.000400215	0.003786	20	54274431	54286860	protein_coding	actin related protein 10 [Source:ZFIN;Acc:ZDB-GENE-040426-768]	393139	46.285	2140	12.5312	mutant	1	FALSE
ENSDARG00000059311	dpysl5b	0.377069	6.61771	0.000400529	0.00378682	4	798696	815871	protein_coding	dihydropyrimidinase like 5b [Source:ZFIN;Acc:ZDB-GENE-050720-4]	553410	48.3098	2086	12.5297	mutant	1	FALSE
ENSDARG00000092774	tarsl2	-0.723148	5.11684	0.000401593	0.00379473	18	210838	226800	protein_coding	threonyl-tRNA synthetase-like 2 [Source:ZFIN;Acc:ZDB-GENE-081104-490]	100330276	44.8881	1766	12.5248	mutant	1	FALSE
ENSDARG00000090387	onecut2	-0.665169	2.69633	0.000402935	0.00380525	21	1698232	1742159	protein_coding	one cut homeobox 2 [Source:ZFIN;Acc:ZDB-GENE-120215-73]	100000073	62.219	1379	12.5185	mutant	1	FALSE
ENSDARG00000076805	leng8	-0.553809	7.74959	0.000403476	0.00380819	16	12256527	12266153	protein_coding	leukocyte receptor cluster (LRC) member 8 [Source:ZFIN;Acc:ZDB-GENE-070410-6]	100037367	43.147	6406	12.516	mutant	1	FALSE
ENSDARG00000069850	mrpl30	0.666928	3.33818	0.000405216	0.00382245	9	21824763	21825913	protein_coding	mitochondrial ribosomal protein L30 [Source:ZFIN;Acc:ZDB-GENE-050522-240]	553799	43.2432	814	12.508	mutant	1	FALSE
ENSDARG00000025670	fstl3	1.48726	0.715543	0.000405629	0.00382417	22	18884971	18897231	protein_coding	follistatin-like 3 (secreted glycoprotein) [Source:ZFIN;Acc:ZDB-GENE-050913-111]	557352	38.124	2895	12.5061	mutant	1	TRUE
ENSDARG00000035332	cfap298	-0.489491	4.21012	0.000405929	0.00382483	10	33573838	33579162	protein_coding	cilia and flagella associated protein 298 [Source:ZFIN;Acc:ZDB-GENE-040930-8]	792532	41.4321	1634	12.5047	mutant	1	FALSE
ENSDARG00000061895	usp32	0.353913	5.74439	0.000407151	0.00383418	15	23816945	23908779	protein_coding	ubiquitin specific peptidase 32 [Source:ZFIN;Acc:ZDB-GENE-100210-5]	557981	48.594	6081	12.4991	mutant	1	FALSE
ENSDARG00000020133	jdp2b	0.975676	1.34059	0.00040774	0.00383755	20	46586678	46595151	protein_coding	Jun dimerization protein 2b [Source:ZFIN;Acc:ZDB-GENE-040718-197]	436766	44.6339	945	12.4964	mutant	1	FALSE
ENSDARG00000056720	utp3	-0.578777	3.41853	0.000409855	0.00385528	11	26370381	26375575	protein_coding	UTP3 small subunit processome component [Source:ZFIN;Acc:ZDB-GENE-040912-163]	447856	38.3302	1348	12.4867	mutant	1	FALSE
ENSDARG00000104839	mansc1	-0.783199	5.04161	0.000410923	0.00386314	4	69619	72011	protein_coding	MANSC domain containing 1 [Source:ZFIN;Acc:ZDB-GENE-070209-77]	100009658	58.2143	1400	12.4819	mutant	1	FALSE
ENSDARG00000089833	asb13b	1.20021	2.08016	0.000411471	0.0038661	8	11136384	11149317	protein_coding	ankyrin repeat and SOCS box containing 13b [Source:ZFIN;Acc:ZDB-GENE-091118-116]	556808	48.6548	860	12.4794	mutant	1	TRUE
ENSDARG00000057238	si:dkey-30k6.5	-0.554276	3.00391	0.000412757	0.00387601	21	20386865	20396541	protein_coding	si:dkey-30k6.5 [Source:ZFIN;Acc:ZDB-GENE-091204-299]	559794	39.83	3294	12.4735	mutant	1	FALSE
ENSDARG00000012247	def6a	-1.05552	2.03806	0.000414007	0.00388555	8	14185295	14209852	protein_coding	DEF6 guanine nucleotide exchange factor a [Source:ZFIN;Acc:ZDB-GENE-040426-1246]	394015	48.8435	2205	12.4679	mutant	1	TRUE
ENSDARG00000052693	si:dkey-172m14.1	-0.535984	2.86661	0.000414795	0.00389075	5	49019182	49028962	processed_transcript	si:dkey-172m14.1 [Source:ZFIN;Acc:ZDB-GENE-060526-221]	567451	41.4708	1809	12.4643	mutant	1	FALSE
ENSDARG00000090634	smim29	0.825664	2.79026	0.000421048	0.0039464	23	3721041	3744838	protein_coding	small integral membrane protein 29 [Source:ZFIN;Acc:ZDB-GENE-031118-211]	387006	48.0805	791	12.4364	mutant	1	FALSE
ENSDARG00000035631	sdf2l1	0.526106	3.67801	0.000421202	0.0039464	5	13308531	13315726	protein_coding	stromal cell-derived factor 2-like 1 [Source:ZFIN;Acc:ZDB-GENE-040808-46]	445275	41.5069	1513	12.4357	mutant	1	FALSE
ENSDARG00000105114	crebrf	-0.409911	5.31743	0.000422182	0.00395335	21	41557882	41588129	protein_coding	creb3 regulatory factor [Source:ZFIN;Acc:ZDB-GENE-120203-3]	100149876	50.5354	2428	12.4314	mutant	1	FALSE
ENSDARG00000070222	fam43b	0.847439	5.36518	0.000423712	0.00396545	23	37323962	37325961	protein_coding	family with sequence similarity 43 member B [Source:ZFIN;Acc:ZDB-GENE-040912-11]	447808	47.25	2000	12.4246	mutant	1	FALSE
ENSDARG00000074772	ccl44	0.55714	2.88027	0.00042462	0.00397171	11	6182680	6188413	protein_coding	chemokine (C-C motif) ligand 44 [Source:ZFIN;Acc:ZDB-GENE-131121-642]	100141480	47.8576	759	12.4206	mutant	1	FALSE
ENSDARG00000033978	nxn	0.467694	4.56282	0.000425207	0.00397497	15	16193809	16323750	protein_coding	nucleoredoxin [Source:ZFIN;Acc:ZDB-GENE-050522-75]	553621	48.7086	2478	12.418	mutant	1	FALSE
ENSDARG00000098845	lrp12	0.55228	5.26165	0.000425867	0.00397891	19	13375838	13397295	protein_coding	low density lipoprotein receptor-related protein 12 [Source:ZFIN;Acc:ZDB-GENE-060503-399]	100034487	44.9362	4700	12.4151	mutant	1	FALSE
ENSDARG00000008097	srsf9	0.559158	4.33643	0.000428498	0.00400124	10	1686975	1697074	protein_coding	serine and arginine rich splicing factor 9 [Source:ZFIN;Acc:ZDB-GENE-040426-2397]	405835	52.1191	1243	12.4036	mutant	1	FALSE
ENSDARG00000028699	crkl	0.424752	4.72875	0.00042903	0.00400395	21	18950575	18958079	protein_coding	v-crk avian sarcoma virus CT10 oncogene homolog-like [Source:ZFIN;Acc:ZDB-GENE-040426-2951]	556443	43.2374	2780	12.4013	mutant	1	FALSE
ENSDARG00000010194	eif4bb	-0.396432	6.10456	0.000429488	0.00400583	6	39064824	39080701	protein_coding	eukaryotic translation initiation factor 4Bb [Source:ZFIN;Acc:ZDB-GENE-030131-8563]	336619	48.249	788	12.3993	mutant	1	FALSE
ENSDARG00000073923	adck2	-0.440147	3.91473	0.000429711	0.00400583	25	2645488	2663822	protein_coding	aarF domain containing kinase 2 [Source:ZFIN;Acc:ZDB-GENE-131121-369]	572087	43.9689	3084	12.3984	mutant	1	FALSE
ENSDARG00000025108	magixa	-0.443996	5.90481	0.00043023	0.00400683	8	22761854	22838364	protein_coding	MAGI family member, X-linked a [Source:ZFIN;Acc:ZDB-GENE-060503-115]	796857	53.8206	4082	12.3961	mutant	1	FALSE
ENSDARG00000029331	atxn7l3	-0.424295	5.34175	0.000430301	0.00400683	3	20025709	20040636	protein_coding	ataxin 7-like 3 [Source:ZFIN;Acc:ZDB-GENE-030616-253]	368510	46.4588	2245	12.3958	mutant	1	FALSE
ENSDARG00000056666	sp8b	0.980214	1.6831	0.000430588	0.00400715	16	19536614	19538776	protein_coding	sp8 transcription factor b [Source:ZFIN;Acc:ZDB-GENE-030131-3654]	324931	51.62	1735	12.3946	mutant	1	FALSE
ENSDARG00000043658	cxadr	0.759863	3.07104	0.000430817	0.00400715	10	27096043	27158240	protein_coding	CXADR Ig-like cell adhesion molecule [Source:ZFIN;Acc:ZDB-GENE-020814-2]	791793	44.427	1907	12.3936	mutant	1	FALSE
ENSDARG00000117669	CABZ01087025.3	-1.28999	0.57805	0.000432149	0.00401592	11	41192329	41201272	lincRNA	NULL	NA	41.1081	7996	12.3878	mutant	1	TRUE
ENSDARG00000062707	plat	0.834195	2.63535	0.000432243	0.00401592	8	2260912	2306477	protein_coding	plasminogen activator, tissue [Source:ZFIN;Acc:ZDB-GENE-081104-181]	100320028	52.225	1832	12.3874	mutant	1	FALSE
ENSDARG00000088549	si:ch1073-390k14.1	0.85719	2.926	0.000433196	0.00402253	18	6126506	6143192	protein_coding	si:ch1073-390k14.1 [Source:ZFIN;Acc:ZDB-GENE-141215-14]	101883856	50.198	3283	12.3833	mutant	1	FALSE
ENSDARG00000077537	nudt19	0.552065	2.91568	0.000433501	0.00402312	7	38529263	38533696	protein_coding	nudix (nucleoside diphosphate linked moiety X)-type motif 19 [Source:ZFIN;Acc:ZDB-GENE-081022-80]	794545	50.723	1798	12.382	mutant	1	FALSE
ENSDARG00000043527	plpp6	0.966389	2.09581	0.000433814	0.00402378	20	15142972	15161669	protein_coding	phospholipid phosphatase 6 [Source:ZFIN;Acc:ZDB-GENE-040724-247]	553687	52.002	1640	12.3806	mutant	1	FALSE
ENSDARG00000007129	slc6a16a	0.992525	2.28227	0.000434774	0.00403044	3	16566361	16591648	protein_coding	solute carrier family 6 member 16a [Source:ZFIN;Acc:ZDB-GENE-061009-43]	555229	50.9225	1760	12.3765	mutant	1	FALSE
ENSDARG00000007135	cnot3a	-0.364706	6.12551	0.000435501	0.00403398	16	32110195	32128345	protein_coding	CCR4-NOT transcription complex, subunit 3a [Source:ZFIN;Acc:ZDB-GENE-040927-6]	449540	48.2324	4198	12.3734	mutant	1	FALSE
ENSDARG00000086906	stambpb	-0.514106	3.55283	0.000435641	0.00403398	8	52530889	52547957	protein_coding	STAM binding protein b [Source:ZFIN;Acc:ZDB-GENE-051127-31]	641572	49.5363	755	12.3728	mutant	1	FALSE
ENSDARG00000019062	arpc5b	-0.462905	4.55471	0.000436833	0.00404277	20	34151670	34155608	protein_coding	actin related protein 2/3 complex, subunit 5B [Source:ZFIN;Acc:ZDB-GENE-040120-7]	399482	42.6513	1630	12.3677	mutant	1	FALSE
ENSDARG00000041723	TUBB4B	0.700079	2.854	0.000437723	0.00404875	5	33018764	33022014	protein_coding	tubulin beta 4B class IVb [Source:HGNC Symbol;Acc:HGNC:20771]	406811	51.0088	1586	12.3639	mutant	1	FALSE
ENSDARG00000057414	phb	0.457869	4.38621	0.000438446	0.00405319	3	15736811	15746999	protein_coding	prohibitin [Source:ZFIN;Acc:ZDB-GENE-030131-6577]	321346	46.1713	1763	12.3608	mutant	1	FALSE
ENSDARG00000101102	tprn	-0.520398	4.3405	0.00043932	0.00405901	5	54501105	54542062	protein_coding	taperin [Source:ZFIN;Acc:ZDB-GENE-081104-254]	101882537	53.3742	2445	12.3571	mutant	1	FALSE
ENSDARG00000052012	rtn4rl2a	0.994586	5.60579	0.000440314	0.00406594	1	44491077	44495902	protein_coding	reticulon 4 receptor-like 2 a [Source:ZFIN;Acc:ZDB-GENE-040310-4]	403307	49.7214	2692	12.3528	mutant	1	FALSE
ENSDARG00000103566	tomm20b	0.503993	5.08897	0.00044185	0.00407786	11	44637516	44647315	protein_coding	translocase of outer mitochondrial membrane 20b [Source:ZFIN;Acc:ZDB-GENE-040718-451]	436971	48.3571	913	12.3463	mutant	1	FALSE
ENSDARG00000070426	chac1	0.70856	6.96114	0.00044241	0.00408077	20	28266892	28269462	protein_coding	ChaC, cation transport regulator homolog 1 (E. coli) [Source:ZFIN;Acc:ZDB-GENE-030131-1957]	563855	47.619	1187	12.344	mutant	1	FALSE
ENSDARG00000009693	llgl1	0.52513	5.22643	0.000443233	0.00408609	3	39970355	40054749	protein_coding	LLGL scribble cell polarity complex component 1 [Source:ZFIN;Acc:ZDB-GENE-060825-69]	751760	47.9733	2248	12.3405	mutant	1	FALSE
ENSDARG00000043727	cwc27	-0.492216	3.81802	0.000443817	0.00408921	10	11398111	11501424	protein_coding	CWC27 spliceosome associated cyclophilin [Source:ZFIN;Acc:ZDB-GENE-040426-1118]	394078	43.7033	1874	12.3381	mutant	1	FALSE
ENSDARG00000074572	zgc:56304	0.499237	5.57307	0.000446349	0.00411026	23	44078929	44110756	protein_coding	zgc:56304 [Source:ZFIN;Acc:ZDB-GENE-040426-2698]	406683	48.2891	2310	12.3274	mutant	1	FALSE
ENSDARG00000012953	mob1bb	0.691701	4.32275	0.000446875	0.00411283	21	5960443	5972819	protein_coding	MOB kinase activator 1Bb [Source:ZFIN;Acc:ZDB-GENE-050522-58]	407654	40.1995	2005	12.3252	mutant	1	FALSE
ENSDARG00000079751	megf8	0.37429	7.01183	0.000447566	0.00411691	16	26380461	26437668	protein_coding	multiple EGF-like-domains 8 [Source:ZFIN;Acc:ZDB-GENE-090730-1]	791154	50.6235	10145	12.3224	mutant	1	FALSE
ENSDARG00000069435	cfap58	-0.990767	1.94357	0.000448995	0.00412778	1	47831619	48012257	protein_coding	cilia and flagella associated protein 58 [Source:ZFIN;Acc:ZDB-GENE-060929-128]	561732	46.5081	3007	12.3164	mutant	1	FALSE
ENSDARG00000095919	si:ch73-236e11.2	-1.10274	1.12738	0.000449278	0.0041281	23	29908348	29938201	protein_coding	si:ch73-236e11.2 [Source:ZFIN;Acc:ZDB-GENE-110411-131]	NA	45.8065	310	12.3152	mutant	1	TRUE
[truncated: 14,829 more rows]

## Sheet: Enrichment_Mutant_V_WT
Gene Set	Nbr Detected Genes	Nbr DE Genes	Direction	PValue	FDR	DE Genes
[truncated: 2,486 more rows]

[truncated: 2 more sheets: psen2HomVsHet, Enrichment_Hom_V_Het]
